# Supplementary material for: MTBseq-nf: Enabling Scalable Tuberculosis Genomics “Big Data” Analysis Through a User-Friendly Nextflow Wrapper for MTBseq Pipeline
Source: Microorganisms. 2025 Nov 25;13(12):2685. doi: 10.3390/microorganisms13122685 (PMC12734750; doi:10.3390/microorganisms13122685)
Supplement: Supplementary file 1 [file microorganisms-13-02685-s001.zip]

Archive with 15 entries (14 files):
- microorganisms-3922628-supplementary/
- microorganisms-3922628-supplementary/.DS_Store
- microorganisms-3922628-supplementary/.gitkeep
- microorganisms-3922628-supplementary/S-1-MTBSEQ_TOWER_SCHEMA.pdf
- microorganisms-3922628-supplementary/S-2-summary-validation-techniques.pdf
- microorganisms-3922628-supplementary/S-3_01--original-publication-ers-ids.txt
- microorganisms-3922628-supplementary/S-3_02--prjeb7727-ena-report.tsv
- microorganisms-3922628-supplementary/S-3_03--prjeb7727-freq-table.tsv
- microorganisms-3922628-supplementary/S-3_04--samplesheet_90samplesD.csv
- microorganisms-3922628-supplementary/S-3_05--prjeb7727-fetchngs-report.tsv
- microorganisms-3922628-supplementary/S-4-MTBseq_conda_recipe.yml.txt
- microorganisms-3922628-supplementary/S-5-summary-of-enhancements.pdf
- microorganisms-3922628-supplementary/S-6-Araxis-merged-3-way-diff-htmls.zip
- microorganisms-3922628-supplementary/S-7-Growth-of-execution-time.pdf
- microorganisms-3922628-supplementary/S-8-Nine-experiments.pdf
