# Supplementary material for: MTBseq-nf: Enabling Scalable Tuberculosis Genomics “Big Data” Analysis Through a User-Friendly Nextflow Wrapper for MTBseq Pipeline
Source: Microorganisms. 2025 Nov 25;13(12):2685. doi: 10.3390/microorganisms13122685 (PMC12734750; doi:10.3390/microorganisms13122685)
Supplement: Supplementary file 1 [file microorganisms-13-02685-s001.zip › microorganisms-3922628-supplementary/S-3_01--original-publication-ers-ids.txt]

ERS457831
ERS458204
ERS457325
ERS458489
ERS458356
ERS457855
ERS458746
ERS456997
ERS458315
ERS458656
ERS457810
ERS457019
ERS457104
ERS457606
ERS457211
ERS458241
ERS456778
ERS458259
ERS458341
ERS457122
ERS458588
ERS457053
ERS457811
ERS458744
ERS457923
ERS457959
ERS457317
ERS457396
ERS458062
ERS458629
ERS457170
ERS457803
ERS457695
ERS456906
ERS458448
ERS458484
ERS456758
ERS457155
ERS458480
ERS457075
ERS458560
ERS458497
ERS458107
ERS457167
ERS457639
ERS457742
ERS457854
ERS456952
ERS458196
ERS458034
ERS458209
ERS458573
ERS458591
ERS457837
ERS458377
ERS458627
ERS457826
ERS457436
ERS456829
ERS458727
ERS458617
ERS458701
ERS458469
ERS457423
ERS458130
ERS458403
ERS458757
ERS458414
ERS458258
ERS458164
ERS457267
ERS457433
ERS457476
ERS457924
ERS458043
ERS458411
ERS458677
ERS457929
ERS457076
ERS457914
ERS457092
ERS457645
ERS457344
ERS457331
ERS456981
ERS456816
ERS457689
ERS458461
ERS457115
ERS457550
ERS457942
