# Supplementary material for: MTBseq-nf: Enabling Scalable Tuberculosis Genomics “Big Data” Analysis Through a User-Friendly Nextflow Wrapper for MTBseq Pipeline
Source: Microorganisms. 2025 Nov 25;13(12):2685. doi: 10.3390/microorganisms13122685 (PMC12734750; doi:10.3390/microorganisms13122685)
Supplement: Supplementary file 1 [file microorganisms-13-02685-s001.zip › microorganisms-3922628-supplementary/S-3_02--prjeb7727-ena-report.tsv]

run_accession	secondary_study_accession	sample_accession	secondary_sample_accession	experiment_accession	study_accession	submission_accession	tax_id	scientific_name	instrument_platform	instrument_model	library_name	nominal_length	library_layout	library_strategy	library_source	library_selection	read_count	base_count	center_name	first_public	last_updated	experiment_title	study_title	study_alias	experiment_alias	run_alias	fastq_bytes	fastq_md5	fastq_ftp	fastq_aspera	fastq_galaxy	submitted_bytes	submitted_md5	submitted_ftp	submitted_aspera	submitted_galaxy	submitted_format	sra_bytes	sra_md5	sra_ftp	sra_aspera	sra_galaxy	sample_alias	broker_name	sample_title	nominal_sdev	first_created	bam_ftp	bam_bytes
ERR550634	ERP008667	SAMEA2533356	ERS456758	ERX509703	PRJEB7727	ERA323280	1494075	Mycobacterium tuberculosis complex sp.	ILLUMINA	Illumina MiSeq	7514-04_lib1460_miseq_r0083_301bp	700	PAIRED	WGS	GENOMIC	unspecified	805398	459893083	FORSCHUNGSZENTRUM BORSTEL;FZB	2015-06-22	2018-11-16	Illumina MiSeq paired end sequencing: 7514-04_lib1460_miseq_r0083_301bp	Whole Genome Sequencing of Mycobacterium tuberculosis complex isolates from Sierra Leone	ena-STUDY-FZB-13-11-2014-14:04:40:057-939	7514-04_lib1460_miseq_r0083_301bp	7514-04_lib1460_miseq_r0083_301bp	153685973;184697218	1c58b7cf6e59f3d568a13414cf7c6df9;55a066020493fbd1340081052dccb5cf	ftp.sra.ebi.ac.uk/vol1/fastq/ERR550/ERR550634/ERR550634_1.fastq.gz;ftp.sra.ebi.ac.uk/vol1/fastq/ERR550/ERR550634/ERR550634_2.fastq.gz	fasp.sra.ebi.ac.uk:/vol1/fastq/ERR550/ERR550634/ERR550634_1.fastq.gz;fasp.sra.ebi.ac.uk:/vol1/fastq/ERR550/ERR550634/ERR550634_2.fastq.gz	ftp.sra.ebi.ac.uk/vol1/fastq/ERR550/ERR550634/ERR550634_1.fastq.gz;ftp.sra.ebi.ac.uk/vol1/fastq/ERR550/ERR550634/ERR550634_2.fastq.gz	151318811;182981465	0961aa4953b730fa6ce5e1bfffd4e7f2;33bd63196e3d0f19ed5fd4db77c6c7e7	ftp.sra.ebi.ac.uk/vol1/run/ERR550/ERR550634/7514-04_lib1460_miseq_r0083_301bp_R1.fastq.gz;ftp.sra.ebi.ac.uk/vol1/run/ERR550/ERR550634/7514-04_lib1460_miseq_r0083_301bp_R2.fastq.gz	fasp.sra.ebi.ac.uk:/vol1/run/ERR550/ERR550634/7514-04_lib1460_miseq_r0083_301bp_R1.fastq.gz;fasp.sra.ebi.ac.uk:/vol1/run/ERR550/ERR550634/7514-04_lib1460_miseq_r0083_301bp_R2.fastq.gz	ftp.sra.ebi.ac.uk/vol1/run/ERR550/ERR550634/7514-04_lib1460_miseq_r0083_301bp_R1.fastq.gz;ftp.sra.ebi.ac.uk/vol1/run/ERR550/ERR550634/7514-04_lib1460_miseq_r0083_301bp_R2.fastq.gz	FASTQ;FASTQ	274515544	574960e842282b52f21634645444a769	ftp.sra.ebi.ac.uk/vol1/err/ERR550/ERR550634	fasp.sra.ebi.ac.uk:/vol1/err/ERR550/ERR550634	ftp.sra.ebi.ac.uk/vol1/err/ERR550/ERR550634	7514-04		WGS of MTBC isolates		2014-06-30
ERR550665	ERP008667	SAMEA2533376	ERS456778	ERX509734	PRJEB7727	ERA323280	1494075	Mycobacterium tuberculosis complex sp.	ILLUMINA	Illumina MiSeq	1599-04_lib974_miseq_r0062_251bp	700	PAIRED	WGS	GENOMIC	unspecified	1517817	732950259	FORSCHUNGSZENTRUM BORSTEL;FZB	2015-06-22	2018-11-16	Illumina MiSeq paired end sequencing: 1599-04_lib974_miseq_r0062_251bp	Whole Genome Sequencing of Mycobacterium tuberculosis complex isolates from Sierra Leone	ena-STUDY-FZB-13-11-2014-14:04:40:057-939	1599-04_lib974_miseq_r0062_251bp	1599-04_lib974_miseq_r0062_251bp	276214149;307369425	4342c3ad831405fa23248bc34029446f;8251c087fb8a20e1d0ff76f315e615ef	ftp.sra.ebi.ac.uk/vol1/fastq/ERR550/ERR550665/ERR550665_1.fastq.gz;ftp.sra.ebi.ac.uk/vol1/fastq/ERR550/ERR550665/ERR550665_2.fastq.gz	fasp.sra.ebi.ac.uk:/vol1/fastq/ERR550/ERR550665/ERR550665_1.fastq.gz;fasp.sra.ebi.ac.uk:/vol1/fastq/ERR550/ERR550665/ERR550665_2.fastq.gz	ftp.sra.ebi.ac.uk/vol1/fastq/ERR550/ERR550665/ERR550665_1.fastq.gz;ftp.sra.ebi.ac.uk/vol1/fastq/ERR550/ERR550665/ERR550665_2.fastq.gz	271101867;302156505	97ea6a5da9168adc59b74b33b424687b;d60071514610a45fae929d49f6872ba2	ftp.sra.ebi.ac.uk/vol1/run/ERR550/ERR550665/1599-04_lib974_miseq_r0062_251bp_R1.fastq.gz;ftp.sra.ebi.ac.uk/vol1/run/ERR550/ERR550665/1599-04_lib974_miseq_r0062_251bp_R2.fastq.gz	fasp.sra.ebi.ac.uk:/vol1/run/ERR550/ERR550665/1599-04_lib974_miseq_r0062_251bp_R1.fastq.gz;fasp.sra.ebi.ac.uk:/vol1/run/ERR550/ERR550665/1599-04_lib974_miseq_r0062_251bp_R2.fastq.gz	ftp.sra.ebi.ac.uk/vol1/run/ERR550/ERR550665/1599-04_lib974_miseq_r0062_251bp_R1.fastq.gz;ftp.sra.ebi.ac.uk/vol1/run/ERR550/ERR550665/1599-04_lib974_miseq_r0062_251bp_R2.fastq.gz	FASTQ;FASTQ	474160158	faae1a79dc386d712f40cd52848c6ebd	ftp.sra.ebi.ac.uk/vol1/err/ERR550/ERR550665	fasp.sra.ebi.ac.uk:/vol1/err/ERR550/ERR550665	ftp.sra.ebi.ac.uk/vol1/err/ERR550/ERR550665	1599-04		WGS of MTBC isolates		2014-06-30
ERR550831	ERP008667	SAMEA2533504	ERS456906	ERX509900	PRJEB7727	ERA323280	1494075	Mycobacterium tuberculosis complex sp.	ILLUMINA	Illumina MiSeq	5468-03_lib912_miseq_r0059_251bp	700	PAIRED	WGS	GENOMIC	unspecified	235372	113013629	FORSCHUNGSZENTRUM BORSTEL;FZB	2015-06-22	2018-11-16	Illumina MiSeq paired end sequencing: 5468-03_lib912_miseq_r0059_251bp	Whole Genome Sequencing of Mycobacterium tuberculosis complex isolates from Sierra Leone	ena-STUDY-FZB-13-11-2014-14:04:40:057-939	5468-03_lib912_miseq_r0059_251bp	5468-03_lib912_miseq_r0059_251bp	35319914;41323836	113962a274792d52dab077ca282d4ad4;ec354a78aa8c4148bc48c01d9c425a63	ftp.sra.ebi.ac.uk/vol1/fastq/ERR550/ERR550831/ERR550831_1.fastq.gz;ftp.sra.ebi.ac.uk/vol1/fastq/ERR550/ERR550831/ERR550831_2.fastq.gz	fasp.sra.ebi.ac.uk:/vol1/fastq/ERR550/ERR550831/ERR550831_1.fastq.gz;fasp.sra.ebi.ac.uk:/vol1/fastq/ERR550/ERR550831/ERR550831_2.fastq.gz	ftp.sra.ebi.ac.uk/vol1/fastq/ERR550/ERR550831/ERR550831_1.fastq.gz;ftp.sra.ebi.ac.uk/vol1/fastq/ERR550/ERR550831/ERR550831_2.fastq.gz	34558856;40542369	c7b19ee39e697707b5c3b6de673be754;8e5ddf96e4cc81399cbf5ec71ff94f09	ftp.sra.ebi.ac.uk/vol1/run/ERR550/ERR550831/5468-03_lib912_miseq_r0059_251bp_R1.fastq.gz;ftp.sra.ebi.ac.uk/vol1/run/ERR550/ERR550831/5468-03_lib912_miseq_r0059_251bp_R2.fastq.gz	fasp.sra.ebi.ac.uk:/vol1/run/ERR550/ERR550831/5468-03_lib912_miseq_r0059_251bp_R1.fastq.gz;fasp.sra.ebi.ac.uk:/vol1/run/ERR550/ERR550831/5468-03_lib912_miseq_r0059_251bp_R2.fastq.gz	ftp.sra.ebi.ac.uk/vol1/run/ERR550/ERR550831/5468-03_lib912_miseq_r0059_251bp_R1.fastq.gz;ftp.sra.ebi.ac.uk/vol1/run/ERR550/ERR550831/5468-03_lib912_miseq_r0059_251bp_R2.fastq.gz	FASTQ;FASTQ	61093700	76a4c4f9b6fdb031af81dc612e144494	ftp.sra.ebi.ac.uk/vol1/err/ERR550/ERR550831	fasp.sra.ebi.ac.uk:/vol1/err/ERR550/ERR550831	ftp.sra.ebi.ac.uk/vol1/err/ERR550/ERR550831	5468-03		WGS of MTBC isolates		2014-06-30
ERR550832	ERP008667	SAMEA2533504	ERS456906	ERX509901	PRJEB7727	ERA323280	1494075	Mycobacterium tuberculosis complex sp.	ILLUMINA	Illumina MiSeq	5468-03_lib912_miseq_r0066_251bp	700	PAIRED	WGS	GENOMIC	unspecified	735086	354672759	FORSCHUNGSZENTRUM BORSTEL;FZB	2015-06-22	2018-11-16	Illumina MiSeq paired end sequencing: 5468-03_lib912_miseq_r0066_251bp	Whole Genome Sequencing of Mycobacterium tuberculosis complex isolates from Sierra Leone	ena-STUDY-FZB-13-11-2014-14:04:40:057-939	5468-03_lib912_miseq_r0066_251bp	5468-03_lib912_miseq_r0066_251bp	128468435;148163245	08a611d79a97c912a3ce610f0469b92f;c1e8cffbb0b7d8bb1000536e81e27f5f	ftp.sra.ebi.ac.uk/vol1/fastq/ERR550/ERR550832/ERR550832_1.fastq.gz;ftp.sra.ebi.ac.uk/vol1/fastq/ERR550/ERR550832/ERR550832_2.fastq.gz	fasp.sra.ebi.ac.uk:/vol1/fastq/ERR550/ERR550832/ERR550832_1.fastq.gz;fasp.sra.ebi.ac.uk:/vol1/fastq/ERR550/ERR550832/ERR550832_2.fastq.gz	ftp.sra.ebi.ac.uk/vol1/fastq/ERR550/ERR550832/ERR550832_1.fastq.gz;ftp.sra.ebi.ac.uk/vol1/fastq/ERR550/ERR550832/ERR550832_2.fastq.gz	126036072;145673766	6194a8431e4f6263e4c52203e61f630c;be1398be7e0894a5c181cd2e736f1d77	ftp.sra.ebi.ac.uk/vol1/run/ERR550/ERR550832/5468-03_lib912_miseq_r0066_251bp_R1.fastq.gz;ftp.sra.ebi.ac.uk/vol1/run/ERR550/ERR550832/5468-03_lib912_miseq_r0066_251bp_R2.fastq.gz	fasp.sra.ebi.ac.uk:/vol1/run/ERR550/ERR550832/5468-03_lib912_miseq_r0066_251bp_R1.fastq.gz;fasp.sra.ebi.ac.uk:/vol1/run/ERR550/ERR550832/5468-03_lib912_miseq_r0066_251bp_R2.fastq.gz	ftp.sra.ebi.ac.uk/vol1/run/ERR550/ERR550832/5468-03_lib912_miseq_r0066_251bp_R1.fastq.gz;ftp.sra.ebi.ac.uk/vol1/run/ERR550/ERR550832/5468-03_lib912_miseq_r0066_251bp_R2.fastq.gz	FASTQ;FASTQ	225241770	c4aaf0546b34fa926818159a3439fefc	ftp.sra.ebi.ac.uk/vol1/err/ERR550/ERR550832	fasp.sra.ebi.ac.uk:/vol1/err/ERR550/ERR550832	ftp.sra.ebi.ac.uk/vol1/err/ERR550/ERR550832	5468-03		WGS of MTBC isolates		2014-06-30
ERR550901	ERP008667	SAMEA2533550	ERS456952	ERX509970	PRJEB7727	ERA323280	1494075	Mycobacterium tuberculosis complex sp.	ILLUMINA	Illumina MiSeq	6463-04_lib910_miseq_r0059_251bp	700	PAIRED	WGS	GENOMIC	unspecified	252547	121563801	FORSCHUNGSZENTRUM BORSTEL;FZB	2015-06-22	2018-11-16	Illumina MiSeq paired end sequencing: 6463-04_lib910_miseq_r0059_251bp	Whole Genome Sequencing of Mycobacterium tuberculosis complex isolates from Sierra Leone	ena-STUDY-FZB-13-11-2014-14:04:40:057-939	6463-04_lib910_miseq_r0059_251bp	6463-04_lib910_miseq_r0059_251bp	39330035;46924490	850e39d9d7cedde10a0b55e2f7fd98a4;e20895d69ab15b32bc1ee936b2d423be	ftp.sra.ebi.ac.uk/vol1/fastq/ERR550/ERR550901/ERR550901_1.fastq.gz;ftp.sra.ebi.ac.uk/vol1/fastq/ERR550/ERR550901/ERR550901_2.fastq.gz	fasp.sra.ebi.ac.uk:/vol1/fastq/ERR550/ERR550901/ERR550901_1.fastq.gz;fasp.sra.ebi.ac.uk:/vol1/fastq/ERR550/ERR550901/ERR550901_2.fastq.gz	ftp.sra.ebi.ac.uk/vol1/fastq/ERR550/ERR550901/ERR550901_1.fastq.gz;ftp.sra.ebi.ac.uk/vol1/fastq/ERR550/ERR550901/ERR550901_2.fastq.gz	38508519;46070379	6b17eca7b2d21612eea0a63b180534e5;2579be1b1465b79a2a02c53bd93be4d8	ftp.sra.ebi.ac.uk/vol1/run/ERR550/ERR550901/6463-04_lib910_miseq_r0059_251bp_R1.fastq.gz;ftp.sra.ebi.ac.uk/vol1/run/ERR550/ERR550901/6463-04_lib910_miseq_r0059_251bp_R2.fastq.gz	fasp.sra.ebi.ac.uk:/vol1/run/ERR550/ERR550901/6463-04_lib910_miseq_r0059_251bp_R1.fastq.gz;fasp.sra.ebi.ac.uk:/vol1/run/ERR550/ERR550901/6463-04_lib910_miseq_r0059_251bp_R2.fastq.gz	ftp.sra.ebi.ac.uk/vol1/run/ERR550/ERR550901/6463-04_lib910_miseq_r0059_251bp_R1.fastq.gz;ftp.sra.ebi.ac.uk/vol1/run/ERR550/ERR550901/6463-04_lib910_miseq_r0059_251bp_R2.fastq.gz	FASTQ;FASTQ	69241950	2e0f4bcca8cbfa4299d684ea74cd86a6	ftp.sra.ebi.ac.uk/vol1/err/ERR550/ERR550901	fasp.sra.ebi.ac.uk:/vol1/err/ERR550/ERR550901	ftp.sra.ebi.ac.uk/vol1/err/ERR550/ERR550901	6463-04		WGS of MTBC isolates		2014-06-30
ERR550962	ERP008667	SAMEA2533595	ERS456997	ERX510031	PRJEB7727	ERA323280	1494075	Mycobacterium tuberculosis complex sp.	ILLUMINA	Illumina MiSeq	4783-04_lib896_miseq_r0065_251bp	700	PAIRED	WGS	GENOMIC	unspecified	173686	85270322	FORSCHUNGSZENTRUM BORSTEL;FZB	2015-06-22	2018-11-16	Illumina MiSeq paired end sequencing: 4783-04_lib896_miseq_r0065_251bp	Whole Genome Sequencing of Mycobacterium tuberculosis complex isolates from Sierra Leone	ena-STUDY-FZB-13-11-2014-14:04:40:057-939	4783-04_lib896_miseq_r0065_251bp	4783-04_lib896_miseq_r0065_251bp	36224757;35361686	b660ac99722e74092c42c0b77349a7e2;718c8b3a4fa627612ae47119c3029f27	ftp.sra.ebi.ac.uk/vol1/fastq/ERR550/ERR550962/ERR550962_1.fastq.gz;ftp.sra.ebi.ac.uk/vol1/fastq/ERR550/ERR550962/ERR550962_2.fastq.gz	fasp.sra.ebi.ac.uk:/vol1/fastq/ERR550/ERR550962/ERR550962_1.fastq.gz;fasp.sra.ebi.ac.uk:/vol1/fastq/ERR550/ERR550962/ERR550962_2.fastq.gz	ftp.sra.ebi.ac.uk/vol1/fastq/ERR550/ERR550962/ERR550962_1.fastq.gz;ftp.sra.ebi.ac.uk/vol1/fastq/ERR550/ERR550962/ERR550962_2.fastq.gz	35629050;34768870	4588cdfa76ade49253095442d9cd1a77;489aebcb0df545d17a4ae26dfb093a9b	ftp.sra.ebi.ac.uk/vol1/run/ERR550/ERR550962/4783-04_lib896_miseq_r0065_251bp_R1.fastq.gz;ftp.sra.ebi.ac.uk/vol1/run/ERR550/ERR550962/4783-04_lib896_miseq_r0065_251bp_R2.fastq.gz	fasp.sra.ebi.ac.uk:/vol1/run/ERR550/ERR550962/4783-04_lib896_miseq_r0065_251bp_R1.fastq.gz;fasp.sra.ebi.ac.uk:/vol1/run/ERR550/ERR550962/4783-04_lib896_miseq_r0065_251bp_R2.fastq.gz	ftp.sra.ebi.ac.uk/vol1/run/ERR550/ERR550962/4783-04_lib896_miseq_r0065_251bp_R1.fastq.gz;ftp.sra.ebi.ac.uk/vol1/run/ERR550/ERR550962/4783-04_lib896_miseq_r0065_251bp_R2.fastq.gz	FASTQ;FASTQ	58329818	37e95542c4a1852178594c75b7887f88	ftp.sra.ebi.ac.uk/vol1/err/ERR550/ERR550962	fasp.sra.ebi.ac.uk:/vol1/err/ERR550/ERR550962	ftp.sra.ebi.ac.uk/vol1/err/ERR550/ERR550962	4783-04		WGS of MTBC isolates		2014-06-30
ERR550963	ERP008667	SAMEA2533595	ERS456997	ERX510032	PRJEB7727	ERA323280	1494075	Mycobacterium tuberculosis complex sp.	ILLUMINA	Illumina MiSeq	4783-04_lib896_miseq_r0070_251bp	700	PAIRED	WGS	GENOMIC	unspecified	149527	72052043	FORSCHUNGSZENTRUM BORSTEL;FZB	2015-06-22	2018-11-16	Illumina MiSeq paired end sequencing: 4783-04_lib896_miseq_r0070_251bp	Whole Genome Sequencing of Mycobacterium tuberculosis complex isolates from Sierra Leone	ena-STUDY-FZB-13-11-2014-14:04:40:057-939	4783-04_lib896_miseq_r0070_251bp	4783-04_lib896_miseq_r0070_251bp	28777575;28894050	a671cf5369713ab41b81f029121ddfd9;bf54075e18dc5505cd45e581c8e567c0	ftp.sra.ebi.ac.uk/vol1/fastq/ERR550/ERR550963/ERR550963_1.fastq.gz;ftp.sra.ebi.ac.uk/vol1/fastq/ERR550/ERR550963/ERR550963_2.fastq.gz	fasp.sra.ebi.ac.uk:/vol1/fastq/ERR550/ERR550963/ERR550963_1.fastq.gz;fasp.sra.ebi.ac.uk:/vol1/fastq/ERR550/ERR550963/ERR550963_2.fastq.gz	ftp.sra.ebi.ac.uk/vol1/fastq/ERR550/ERR550963/ERR550963_1.fastq.gz;ftp.sra.ebi.ac.uk/vol1/fastq/ERR550/ERR550963/ERR550963_2.fastq.gz	28273682;28388586	725984a2fec59c8d2056941d80f7eeed;cb84696180c5abdc8eb7212844bcd2c0	ftp.sra.ebi.ac.uk/vol1/run/ERR550/ERR550963/4783-04_lib896_miseq_r0070_251bp_R1.fastq.gz;ftp.sra.ebi.ac.uk/vol1/run/ERR550/ERR550963/4783-04_lib896_miseq_r0070_251bp_R2.fastq.gz	fasp.sra.ebi.ac.uk:/vol1/run/ERR550/ERR550963/4783-04_lib896_miseq_r0070_251bp_R1.fastq.gz;fasp.sra.ebi.ac.uk:/vol1/run/ERR550/ERR550963/4783-04_lib896_miseq_r0070_251bp_R2.fastq.gz	ftp.sra.ebi.ac.uk/vol1/run/ERR550/ERR550963/4783-04_lib896_miseq_r0070_251bp_R1.fastq.gz;ftp.sra.ebi.ac.uk/vol1/run/ERR550/ERR550963/4783-04_lib896_miseq_r0070_251bp_R2.fastq.gz	FASTQ;FASTQ	46732188	e01d16554210be8fa1d3e81efcf2e86b	ftp.sra.ebi.ac.uk/vol1/err/ERR550/ERR550963	fasp.sra.ebi.ac.uk:/vol1/err/ERR550/ERR550963	ftp.sra.ebi.ac.uk/vol1/err/ERR550/ERR550963	4783-04		WGS of MTBC isolates		2014-06-30
ERR551067	ERP008667	SAMEA2533673	ERS457075	ERX510136	PRJEB7727	ERA323280	1494075	Mycobacterium tuberculosis complex sp.	ILLUMINA	Illumina MiSeq	10349-03_lib924_miseq_r0059_251bp	700	PAIRED	WGS	GENOMIC	unspecified	251478	120390999	FORSCHUNGSZENTRUM BORSTEL;FZB	2015-06-22	2018-11-16	Illumina MiSeq paired end sequencing: 10349-03_lib924_miseq_r0059_251bp	Whole Genome Sequencing of Mycobacterium tuberculosis complex isolates from Sierra Leone	ena-STUDY-FZB-13-11-2014-14:04:40:057-939	10349-03_lib924_miseq_r0059_251bp	10349-03_lib924_miseq_r0059_251bp	37246158;44161111	5616ece7eda9946c2d0a7225a189cf7e;54e36403fe3cfa32506c8404ebb67fc3	ftp.sra.ebi.ac.uk/vol1/fastq/ERR551/ERR551067/ERR551067_1.fastq.gz;ftp.sra.ebi.ac.uk/vol1/fastq/ERR551/ERR551067/ERR551067_2.fastq.gz	fasp.sra.ebi.ac.uk:/vol1/fastq/ERR551/ERR551067/ERR551067_1.fastq.gz;fasp.sra.ebi.ac.uk:/vol1/fastq/ERR551/ERR551067/ERR551067_2.fastq.gz	ftp.sra.ebi.ac.uk/vol1/fastq/ERR551/ERR551067/ERR551067_1.fastq.gz;ftp.sra.ebi.ac.uk/vol1/fastq/ERR551/ERR551067/ERR551067_2.fastq.gz	36440541;43341139	3b974272c6649a4e2c0d5c576d9a5ca4;33b62a8492c095f7f769c8bdbcbac91c	ftp.sra.ebi.ac.uk/vol1/run/ERR551/ERR551067/10349-03_lib924_miseq_r0059_251bp_R1.fastq.gz;ftp.sra.ebi.ac.uk/vol1/run/ERR551/ERR551067/10349-03_lib924_miseq_r0059_251bp_R2.fastq.gz	fasp.sra.ebi.ac.uk:/vol1/run/ERR551/ERR551067/10349-03_lib924_miseq_r0059_251bp_R1.fastq.gz;fasp.sra.ebi.ac.uk:/vol1/run/ERR551/ERR551067/10349-03_lib924_miseq_r0059_251bp_R2.fastq.gz	ftp.sra.ebi.ac.uk/vol1/run/ERR551/ERR551067/10349-03_lib924_miseq_r0059_251bp_R1.fastq.gz;ftp.sra.ebi.ac.uk/vol1/run/ERR551/ERR551067/10349-03_lib924_miseq_r0059_251bp_R2.fastq.gz	FASTQ;FASTQ	64865255	d547bb08e2edaa176c4da5ea3ef44e3d	ftp.sra.ebi.ac.uk/vol1/err/ERR551/ERR551067	fasp.sra.ebi.ac.uk:/vol1/err/ERR551/ERR551067	ftp.sra.ebi.ac.uk/vol1/err/ERR551/ERR551067	10349-03		WGS of MTBC isolates		2014-06-30
ERR551068	ERP008667	SAMEA2533673	ERS457075	ERX510137	PRJEB7727	ERA323280	1494075	Mycobacterium tuberculosis complex sp.	ILLUMINA	Illumina MiSeq	10349-03_lib924_miseq_r0070_251bp	700	PAIRED	WGS	GENOMIC	unspecified	280783	136292763	FORSCHUNGSZENTRUM BORSTEL;FZB	2015-06-22	2018-11-16	Illumina MiSeq paired end sequencing: 10349-03_lib924_miseq_r0070_251bp	Whole Genome Sequencing of Mycobacterium tuberculosis complex isolates from Sierra Leone	ena-STUDY-FZB-13-11-2014-14:04:40:057-939	10349-03_lib924_miseq_r0070_251bp	10349-03_lib924_miseq_r0070_251bp	46924244;55094815	b1c90fe8bddbbf8ccdac211ee8568138;ffd4a32fe23893be2dca49cfb1817c29	ftp.sra.ebi.ac.uk/vol1/fastq/ERR551/ERR551068/ERR551068_1.fastq.gz;ftp.sra.ebi.ac.uk/vol1/fastq/ERR551/ERR551068/ERR551068_2.fastq.gz	fasp.sra.ebi.ac.uk:/vol1/fastq/ERR551/ERR551068/ERR551068_1.fastq.gz;fasp.sra.ebi.ac.uk:/vol1/fastq/ERR551/ERR551068/ERR551068_2.fastq.gz	ftp.sra.ebi.ac.uk/vol1/fastq/ERR551/ERR551068/ERR551068_1.fastq.gz;ftp.sra.ebi.ac.uk/vol1/fastq/ERR551/ERR551068/ERR551068_2.fastq.gz	46015138;54153814	6aa3f51da534dd1b7a8d23e376e77f80;5e03e04344823130e01ceef8ecea51a0	ftp.sra.ebi.ac.uk/vol1/run/ERR551/ERR551068/10349-03_lib924_miseq_r0070_251bp_R1.fastq.gz;ftp.sra.ebi.ac.uk/vol1/run/ERR551/ERR551068/10349-03_lib924_miseq_r0070_251bp_R2.fastq.gz	fasp.sra.ebi.ac.uk:/vol1/run/ERR551/ERR551068/10349-03_lib924_miseq_r0070_251bp_R1.fastq.gz;fasp.sra.ebi.ac.uk:/vol1/run/ERR551/ERR551068/10349-03_lib924_miseq_r0070_251bp_R2.fastq.gz	ftp.sra.ebi.ac.uk/vol1/run/ERR551/ERR551068/10349-03_lib924_miseq_r0070_251bp_R1.fastq.gz;ftp.sra.ebi.ac.uk/vol1/run/ERR551/ERR551068/10349-03_lib924_miseq_r0070_251bp_R2.fastq.gz	FASTQ;FASTQ	82435001	f32d2b8e1657f0af503dc2514f5f3c52	ftp.sra.ebi.ac.uk/vol1/err/ERR551/ERR551068	fasp.sra.ebi.ac.uk:/vol1/err/ERR551/ERR551068	ftp.sra.ebi.ac.uk/vol1/err/ERR551/ERR551068	10349-03		WGS of MTBC isolates		2014-06-30
ERR551118	ERP008667	SAMEA2533713	ERS457115	ERX510187	PRJEB7727	ERA323280	1494075	Mycobacterium tuberculosis complex sp.	ILLUMINA	Illumina MiSeq	8867-03_lib968_miseq_r0061_251bp	700	PAIRED	WGS	GENOMIC	unspecified	766243	373007038	FORSCHUNGSZENTRUM BORSTEL;FZB	2015-06-22	2018-11-16	Illumina MiSeq paired end sequencing: 8867-03_lib968_miseq_r0061_251bp	Whole Genome Sequencing of Mycobacterium tuberculosis complex isolates from Sierra Leone	ena-STUDY-FZB-13-11-2014-14:04:40:057-939	8867-03_lib968_miseq_r0061_251bp	8867-03_lib968_miseq_r0061_251bp	137833316;152584988	63b6d4acfcd1de10cc31235c2f9bf21e;9d997fd89467e51fe22395d4b2591e07	ftp.sra.ebi.ac.uk/vol1/fastq/ERR551/ERR551118/ERR551118_1.fastq.gz;ftp.sra.ebi.ac.uk/vol1/fastq/ERR551/ERR551118/ERR551118_2.fastq.gz	fasp.sra.ebi.ac.uk:/vol1/fastq/ERR551/ERR551118/ERR551118_1.fastq.gz;fasp.sra.ebi.ac.uk:/vol1/fastq/ERR551/ERR551118/ERR551118_2.fastq.gz	ftp.sra.ebi.ac.uk/vol1/fastq/ERR551/ERR551118/ERR551118_1.fastq.gz;ftp.sra.ebi.ac.uk/vol1/fastq/ERR551/ERR551118/ERR551118_2.fastq.gz	135294796;150001499	676e585e516dc61303d5fc80c4b98ce0;5596cda8753c43992b86fe89cc4a65f4	ftp.sra.ebi.ac.uk/vol1/run/ERR551/ERR551118/8867-03_lib968_miseq_r0061_251bp_R1.fastq.gz;ftp.sra.ebi.ac.uk/vol1/run/ERR551/ERR551118/8867-03_lib968_miseq_r0061_251bp_R2.fastq.gz	fasp.sra.ebi.ac.uk:/vol1/run/ERR551/ERR551118/8867-03_lib968_miseq_r0061_251bp_R1.fastq.gz;fasp.sra.ebi.ac.uk:/vol1/run/ERR551/ERR551118/8867-03_lib968_miseq_r0061_251bp_R2.fastq.gz	ftp.sra.ebi.ac.uk/vol1/run/ERR551/ERR551118/8867-03_lib968_miseq_r0061_251bp_R1.fastq.gz;ftp.sra.ebi.ac.uk/vol1/run/ERR551/ERR551118/8867-03_lib968_miseq_r0061_251bp_R2.fastq.gz	FASTQ;FASTQ	235744708	2791d3686ca6e1d0bc3b16dddd0bc055	ftp.sra.ebi.ac.uk/vol1/err/ERR551/ERR551118	fasp.sra.ebi.ac.uk:/vol1/err/ERR551/ERR551118	ftp.sra.ebi.ac.uk/vol1/err/ERR551/ERR551118	8867-03		WGS of MTBC isolates		2014-06-30
ERR551126	ERP008667	SAMEA2533720	ERS457122	ERX510195	PRJEB7727	ERA323280	1494075	Mycobacterium tuberculosis complex sp.	ILLUMINA	Illumina MiSeq	4148-04_lib907_miseq_r0058_251bp	700	PAIRED	WGS	GENOMIC	unspecified	1344980	644694782	FORSCHUNGSZENTRUM BORSTEL;FZB	2015-06-22	2018-11-16	Illumina MiSeq paired end sequencing: 4148-04_lib907_miseq_r0058_251bp	Whole Genome Sequencing of Mycobacterium tuberculosis complex isolates from Sierra Leone	ena-STUDY-FZB-13-11-2014-14:04:40:057-939	4148-04_lib907_miseq_r0058_251bp	4148-04_lib907_miseq_r0058_251bp	225599112;257971213	cb7a57d76c1f75830e0616135eae25b6;187e4162ca0440db0a7c4b4a2ff9c825	ftp.sra.ebi.ac.uk/vol1/fastq/ERR551/ERR551126/ERR551126_1.fastq.gz;ftp.sra.ebi.ac.uk/vol1/fastq/ERR551/ERR551126/ERR551126_2.fastq.gz	fasp.sra.ebi.ac.uk:/vol1/fastq/ERR551/ERR551126/ERR551126_1.fastq.gz;fasp.sra.ebi.ac.uk:/vol1/fastq/ERR551/ERR551126/ERR551126_2.fastq.gz	ftp.sra.ebi.ac.uk/vol1/fastq/ERR551/ERR551126/ERR551126_1.fastq.gz;ftp.sra.ebi.ac.uk/vol1/fastq/ERR551/ERR551126/ERR551126_2.fastq.gz	221151090;253406584	eb399f061750ed144870a564a507c6ee;bbbf168632802552cccf312ea5854f5e	ftp.sra.ebi.ac.uk/vol1/run/ERR551/ERR551126/4148-04_lib907_miseq_r0058_251bp_R1.fastq.gz;ftp.sra.ebi.ac.uk/vol1/run/ERR551/ERR551126/4148-04_lib907_miseq_r0058_251bp_R2.fastq.gz	fasp.sra.ebi.ac.uk:/vol1/run/ERR551/ERR551126/4148-04_lib907_miseq_r0058_251bp_R1.fastq.gz;fasp.sra.ebi.ac.uk:/vol1/run/ERR551/ERR551126/4148-04_lib907_miseq_r0058_251bp_R2.fastq.gz	ftp.sra.ebi.ac.uk/vol1/run/ERR551/ERR551126/4148-04_lib907_miseq_r0058_251bp_R1.fastq.gz;ftp.sra.ebi.ac.uk/vol1/run/ERR551/ERR551126/4148-04_lib907_miseq_r0058_251bp_R2.fastq.gz	FASTQ;FASTQ	390911399	ff649b8b02a99ed97f8b4d9f705994da	ftp.sra.ebi.ac.uk/vol1/err/ERR551/ERR551126	fasp.sra.ebi.ac.uk:/vol1/err/ERR551/ERR551126	ftp.sra.ebi.ac.uk/vol1/err/ERR551/ERR551126	4148-04		WGS of MTBC isolates		2014-06-30
ERR551192	ERP008667	SAMEA2533765	ERS457167	ERX510261	PRJEB7727	ERA323280	1494075	Mycobacterium tuberculosis complex sp.	ILLUMINA	Illumina MiSeq	3859-03_lib921_miseq_r0059_251bp	700	PAIRED	WGS	GENOMIC	unspecified	290899	141158806	FORSCHUNGSZENTRUM BORSTEL;FZB	2015-06-22	2018-11-16	Illumina MiSeq paired end sequencing: 3859-03_lib921_miseq_r0059_251bp	Whole Genome Sequencing of Mycobacterium tuberculosis complex isolates from Sierra Leone	ena-STUDY-FZB-13-11-2014-14:04:40:057-939	3859-03_lib921_miseq_r0059_251bp	3859-03_lib921_miseq_r0059_251bp	44010507;52084153	2f8083395695e9225b2b5addcacbd7bf;2b2897a416eae9e713a9927feca87dd3	ftp.sra.ebi.ac.uk/vol1/fastq/ERR551/ERR551192/ERR551192_1.fastq.gz;ftp.sra.ebi.ac.uk/vol1/fastq/ERR551/ERR551192/ERR551192_2.fastq.gz	fasp.sra.ebi.ac.uk:/vol1/fastq/ERR551/ERR551192/ERR551192_1.fastq.gz;fasp.sra.ebi.ac.uk:/vol1/fastq/ERR551/ERR551192/ERR551192_2.fastq.gz	ftp.sra.ebi.ac.uk/vol1/fastq/ERR551/ERR551192/ERR551192_1.fastq.gz;ftp.sra.ebi.ac.uk/vol1/fastq/ERR551/ERR551192/ERR551192_2.fastq.gz	43075544;51132513	3a4c5b121d347d719a895af6e11bb572;9f7a1afa7cbf0d72cf9b2dba48d2384a	ftp.sra.ebi.ac.uk/vol1/run/ERR551/ERR551192/3859-03_lib921_miseq_r0059_251bp_R1.fastq.gz;ftp.sra.ebi.ac.uk/vol1/run/ERR551/ERR551192/3859-03_lib921_miseq_r0059_251bp_R2.fastq.gz	fasp.sra.ebi.ac.uk:/vol1/run/ERR551/ERR551192/3859-03_lib921_miseq_r0059_251bp_R1.fastq.gz;fasp.sra.ebi.ac.uk:/vol1/run/ERR551/ERR551192/3859-03_lib921_miseq_r0059_251bp_R2.fastq.gz	ftp.sra.ebi.ac.uk/vol1/run/ERR551/ERR551192/3859-03_lib921_miseq_r0059_251bp_R1.fastq.gz;ftp.sra.ebi.ac.uk/vol1/run/ERR551/ERR551192/3859-03_lib921_miseq_r0059_251bp_R2.fastq.gz	FASTQ;FASTQ	76422528	85c198e5a73fa8af0b750c8c6aa1a689	ftp.sra.ebi.ac.uk/vol1/err/ERR551/ERR551192	fasp.sra.ebi.ac.uk:/vol1/err/ERR551/ERR551192	ftp.sra.ebi.ac.uk/vol1/err/ERR551/ERR551192	3859-03		WGS of MTBC isolates		2014-06-30
ERR551254	ERP008667	SAMEA2533809	ERS457211	ERX510323	PRJEB7727	ERA323280	1494075	Mycobacterium tuberculosis complex sp.	ILLUMINA	Illumina MiSeq	11818-03_lib902_miseq_r0058_251bp	700	PAIRED	WGS	GENOMIC	unspecified	313171	153836526	FORSCHUNGSZENTRUM BORSTEL;FZB	2015-06-22	2018-11-16	Illumina MiSeq paired end sequencing: 11818-03_lib902_miseq_r0058_251bp	Whole Genome Sequencing of Mycobacterium tuberculosis complex isolates from Sierra Leone	ena-STUDY-FZB-13-11-2014-14:04:40:057-939	11818-03_lib902_miseq_r0058_251bp	11818-03_lib902_miseq_r0058_251bp	64991412;63051332	d6a0e5baa37e0cfddf8f9bc452697c80;ea01b0dc619b9edd1df988c5499aaf33	ftp.sra.ebi.ac.uk/vol1/fastq/ERR551/ERR551254/ERR551254_1.fastq.gz;ftp.sra.ebi.ac.uk/vol1/fastq/ERR551/ERR551254/ERR551254_2.fastq.gz	fasp.sra.ebi.ac.uk:/vol1/fastq/ERR551/ERR551254/ERR551254_1.fastq.gz;fasp.sra.ebi.ac.uk:/vol1/fastq/ERR551/ERR551254/ERR551254_2.fastq.gz	ftp.sra.ebi.ac.uk/vol1/fastq/ERR551/ERR551254/ERR551254_1.fastq.gz;ftp.sra.ebi.ac.uk/vol1/fastq/ERR551/ERR551254/ERR551254_2.fastq.gz	63936329;61998230	ffed0b8de3c4eb65954edbbb37035ca3;5faf65a82fc3d1cf69a6f86b4f1e56fd	ftp.sra.ebi.ac.uk/vol1/run/ERR551/ERR551254/11818-03_lib902_miseq_r0058_251bp_R1.fastq.gz;ftp.sra.ebi.ac.uk/vol1/run/ERR551/ERR551254/11818-03_lib902_miseq_r0058_251bp_R2.fastq.gz	fasp.sra.ebi.ac.uk:/vol1/run/ERR551/ERR551254/11818-03_lib902_miseq_r0058_251bp_R1.fastq.gz;fasp.sra.ebi.ac.uk:/vol1/run/ERR551/ERR551254/11818-03_lib902_miseq_r0058_251bp_R2.fastq.gz	ftp.sra.ebi.ac.uk/vol1/run/ERR551/ERR551254/11818-03_lib902_miseq_r0058_251bp_R1.fastq.gz;ftp.sra.ebi.ac.uk/vol1/run/ERR551/ERR551254/11818-03_lib902_miseq_r0058_251bp_R2.fastq.gz	FASTQ;FASTQ	104242080	0f72a703dc105b32e414e67fd65830db	ftp.sra.ebi.ac.uk/vol1/err/ERR551/ERR551254	fasp.sra.ebi.ac.uk:/vol1/err/ERR551/ERR551254	ftp.sra.ebi.ac.uk/vol1/err/ERR551/ERR551254	11818-03		WGS of MTBC isolates		2014-06-30
ERR551399	ERP008667	SAMEA2533915	ERS457317	ERX510468	PRJEB7727	ERA323280	1494075	Mycobacterium tuberculosis complex sp.	ILLUMINA	Illumina MiSeq	10206-03_lib916_miseq_r0065_251bp	700	PAIRED	WGS	GENOMIC	unspecified	405480	199230673	FORSCHUNGSZENTRUM BORSTEL;FZB	2015-06-22	2018-11-16	Illumina MiSeq paired end sequencing: 10206-03_lib916_miseq_r0065_251bp	Whole Genome Sequencing of Mycobacterium tuberculosis complex isolates from Sierra Leone	ena-STUDY-FZB-13-11-2014-14:04:40:057-939	10206-03_lib916_miseq_r0065_251bp	10206-03_lib916_miseq_r0065_251bp	73128196;84238088	ba6ba051c017f77f20f69be16406c336;fddd85d675af7ea00b2d1a49213534dd	ftp.sra.ebi.ac.uk/vol1/fastq/ERR551/ERR551399/ERR551399_1.fastq.gz;ftp.sra.ebi.ac.uk/vol1/fastq/ERR551/ERR551399/ERR551399_2.fastq.gz	fasp.sra.ebi.ac.uk:/vol1/fastq/ERR551/ERR551399/ERR551399_1.fastq.gz;fasp.sra.ebi.ac.uk:/vol1/fastq/ERR551/ERR551399/ERR551399_2.fastq.gz	ftp.sra.ebi.ac.uk/vol1/fastq/ERR551/ERR551399/ERR551399_1.fastq.gz;ftp.sra.ebi.ac.uk/vol1/fastq/ERR551/ERR551399/ERR551399_2.fastq.gz	71793793;82866575	73fd61148620ae469a550794af09843f;a12602bc523f1aff32622d49b9480ac7	ftp.sra.ebi.ac.uk/vol1/run/ERR551/ERR551399/10206-03_lib916_miseq_r0065_251bp_R1.fastq.gz;ftp.sra.ebi.ac.uk/vol1/run/ERR551/ERR551399/10206-03_lib916_miseq_r0065_251bp_R2.fastq.gz	fasp.sra.ebi.ac.uk:/vol1/run/ERR551/ERR551399/10206-03_lib916_miseq_r0065_251bp_R1.fastq.gz;fasp.sra.ebi.ac.uk:/vol1/run/ERR551/ERR551399/10206-03_lib916_miseq_r0065_251bp_R2.fastq.gz	ftp.sra.ebi.ac.uk/vol1/run/ERR551/ERR551399/10206-03_lib916_miseq_r0065_251bp_R1.fastq.gz;ftp.sra.ebi.ac.uk/vol1/run/ERR551/ERR551399/10206-03_lib916_miseq_r0065_251bp_R2.fastq.gz	FASTQ;FASTQ	128039738	9dc36f006f5c94839cb89d5e1b605440	ftp.sra.ebi.ac.uk/vol1/err/ERR551/ERR551399	fasp.sra.ebi.ac.uk:/vol1/err/ERR551/ERR551399	ftp.sra.ebi.ac.uk/vol1/err/ERR551/ERR551399	10206-03		WGS of MTBC isolates		2014-06-30
ERR551438	ERP008667	SAMEA2533942	ERS457344	ERX510507	PRJEB7727	ERA323280	1494075	Mycobacterium tuberculosis complex sp.	ILLUMINA	Illumina MiSeq	5870-03_lib966_miseq_r0070_251bp	700	PAIRED	WGS	GENOMIC	unspecified	590928	291617631	FORSCHUNGSZENTRUM BORSTEL;FZB	2015-06-22	2018-11-16	Illumina MiSeq paired end sequencing: 5870-03_lib966_miseq_r0070_251bp	Whole Genome Sequencing of Mycobacterium tuberculosis complex isolates from Sierra Leone	ena-STUDY-FZB-13-11-2014-14:04:40:057-939	5870-03_lib966_miseq_r0070_251bp	5870-03_lib966_miseq_r0070_251bp	120960255;132130723	6eeb176578bfcc572b0f6ae7dee20064;bd6f720d2d404b108aaa6d7fa556d2a7	ftp.sra.ebi.ac.uk/vol1/fastq/ERR551/ERR551438/ERR551438_1.fastq.gz;ftp.sra.ebi.ac.uk/vol1/fastq/ERR551/ERR551438/ERR551438_2.fastq.gz	fasp.sra.ebi.ac.uk:/vol1/fastq/ERR551/ERR551438/ERR551438_1.fastq.gz;fasp.sra.ebi.ac.uk:/vol1/fastq/ERR551/ERR551438/ERR551438_2.fastq.gz	ftp.sra.ebi.ac.uk/vol1/fastq/ERR551/ERR551438/ERR551438_1.fastq.gz;ftp.sra.ebi.ac.uk/vol1/fastq/ERR551/ERR551438/ERR551438_2.fastq.gz	118952122;130109397	6eaec780621a6601ff455c849eed7354;4b2ed375e8d7632e78059f23c3199235	ftp.sra.ebi.ac.uk/vol1/run/ERR551/ERR551438/5870-03_lib966_miseq_r0070_251bp_R1.fastq.gz;ftp.sra.ebi.ac.uk/vol1/run/ERR551/ERR551438/5870-03_lib966_miseq_r0070_251bp_R2.fastq.gz	fasp.sra.ebi.ac.uk:/vol1/run/ERR551/ERR551438/5870-03_lib966_miseq_r0070_251bp_R1.fastq.gz;fasp.sra.ebi.ac.uk:/vol1/run/ERR551/ERR551438/5870-03_lib966_miseq_r0070_251bp_R2.fastq.gz	ftp.sra.ebi.ac.uk/vol1/run/ERR551/ERR551438/5870-03_lib966_miseq_r0070_251bp_R1.fastq.gz;ftp.sra.ebi.ac.uk/vol1/run/ERR551/ERR551438/5870-03_lib966_miseq_r0070_251bp_R2.fastq.gz	FASTQ;FASTQ	211426268	d9d6057d3869ba544912c7df314707e2	ftp.sra.ebi.ac.uk/vol1/err/ERR551/ERR551438	fasp.sra.ebi.ac.uk:/vol1/err/ERR551/ERR551438	ftp.sra.ebi.ac.uk/vol1/err/ERR551/ERR551438	5870-03		WGS of MTBC isolates		2014-06-30
ERR551439	ERP008667	SAMEA2533942	ERS457344	ERX510508	PRJEB7727	ERA323280	1494075	Mycobacterium tuberculosis complex sp.	ILLUMINA	Illumina MiSeq	5870-03_lib966_miseq_r0066_251bp	700	PAIRED	WGS	GENOMIC	unspecified	320327	157910389	FORSCHUNGSZENTRUM BORSTEL;FZB	2015-06-22	2018-11-16	Illumina MiSeq paired end sequencing: 5870-03_lib966_miseq_r0066_251bp	Whole Genome Sequencing of Mycobacterium tuberculosis complex isolates from Sierra Leone	ena-STUDY-FZB-13-11-2014-14:04:40:057-939	5870-03_lib966_miseq_r0066_251bp	5870-03_lib966_miseq_r0066_251bp	67867579;71785689	1b926b101697e366895d0e0ba082428f;97aa9f70a3a294cf559e2b6fcc261f7c	ftp.sra.ebi.ac.uk/vol1/fastq/ERR551/ERR551439/ERR551439_1.fastq.gz;ftp.sra.ebi.ac.uk/vol1/fastq/ERR551/ERR551439/ERR551439_2.fastq.gz	fasp.sra.ebi.ac.uk:/vol1/fastq/ERR551/ERR551439/ERR551439_1.fastq.gz;fasp.sra.ebi.ac.uk:/vol1/fastq/ERR551/ERR551439/ERR551439_2.fastq.gz	ftp.sra.ebi.ac.uk/vol1/fastq/ERR551/ERR551439/ERR551439_1.fastq.gz;ftp.sra.ebi.ac.uk/vol1/fastq/ERR551/ERR551439/ERR551439_2.fastq.gz	66779438;70689536	355c5ecebf3ba78064c0fce3565fd678;78c3d8b84ae9df023d3ca201cf36cb48	ftp.sra.ebi.ac.uk/vol1/run/ERR551/ERR551439/5870-03_lib966_miseq_r0066_251bp_R1.fastq.gz;ftp.sra.ebi.ac.uk/vol1/run/ERR551/ERR551439/5870-03_lib966_miseq_r0066_251bp_R2.fastq.gz	fasp.sra.ebi.ac.uk:/vol1/run/ERR551/ERR551439/5870-03_lib966_miseq_r0066_251bp_R1.fastq.gz;fasp.sra.ebi.ac.uk:/vol1/run/ERR551/ERR551439/5870-03_lib966_miseq_r0066_251bp_R2.fastq.gz	ftp.sra.ebi.ac.uk/vol1/run/ERR551/ERR551439/5870-03_lib966_miseq_r0066_251bp_R1.fastq.gz;ftp.sra.ebi.ac.uk/vol1/run/ERR551/ERR551439/5870-03_lib966_miseq_r0066_251bp_R2.fastq.gz	FASTQ;FASTQ	116339461	240540fd1bab390418db55f595bb6cb7	ftp.sra.ebi.ac.uk/vol1/err/ERR551/ERR551439	fasp.sra.ebi.ac.uk:/vol1/err/ERR551/ERR551439	ftp.sra.ebi.ac.uk/vol1/err/ERR551/ERR551439	5870-03		WGS of MTBC isolates		2014-06-30
ERR551513	ERP008667	SAMEA2533994	ERS457396	ERX510582	PRJEB7727	ERA323280	1494075	Mycobacterium tuberculosis complex sp.	ILLUMINA	Illumina MiSeq	10348-03_lib917_miseq_r0070_251bp	700	PAIRED	WGS	GENOMIC	unspecified	1376747	678309519	FORSCHUNGSZENTRUM BORSTEL;FZB	2015-06-22	2018-11-16	Illumina MiSeq paired end sequencing: 10348-03_lib917_miseq_r0070_251bp	Whole Genome Sequencing of Mycobacterium tuberculosis complex isolates from Sierra Leone	ena-STUDY-FZB-13-11-2014-14:04:40:057-939	10348-03_lib917_miseq_r0070_251bp	10348-03_lib917_miseq_r0070_251bp	229118959;280605883	fdfefc28213994ec51bbdb995ec10602;49421f30251e038dcdc4de97dbc00cff	ftp.sra.ebi.ac.uk/vol1/fastq/ERR551/ERR551513/ERR551513_1.fastq.gz;ftp.sra.ebi.ac.uk/vol1/fastq/ERR551/ERR551513/ERR551513_2.fastq.gz	fasp.sra.ebi.ac.uk:/vol1/fastq/ERR551/ERR551513/ERR551513_1.fastq.gz;fasp.sra.ebi.ac.uk:/vol1/fastq/ERR551/ERR551513/ERR551513_2.fastq.gz	ftp.sra.ebi.ac.uk/vol1/fastq/ERR551/ERR551513/ERR551513_1.fastq.gz;ftp.sra.ebi.ac.uk/vol1/fastq/ERR551/ERR551513/ERR551513_2.fastq.gz	224505119;275780187	2d17c168924548cd5a7139817aefaea6;47b436d3c32ac78469e12b99fdf73d9d	ftp.sra.ebi.ac.uk/vol1/run/ERR551/ERR551513/10348-03_lib917_miseq_r0070_251bp_R1.fastq.gz;ftp.sra.ebi.ac.uk/vol1/run/ERR551/ERR551513/10348-03_lib917_miseq_r0070_251bp_R2.fastq.gz	fasp.sra.ebi.ac.uk:/vol1/run/ERR551/ERR551513/10348-03_lib917_miseq_r0070_251bp_R1.fastq.gz;fasp.sra.ebi.ac.uk:/vol1/run/ERR551/ERR551513/10348-03_lib917_miseq_r0070_251bp_R2.fastq.gz	ftp.sra.ebi.ac.uk/vol1/run/ERR551/ERR551513/10348-03_lib917_miseq_r0070_251bp_R1.fastq.gz;ftp.sra.ebi.ac.uk/vol1/run/ERR551/ERR551513/10348-03_lib917_miseq_r0070_251bp_R2.fastq.gz	FASTQ;FASTQ	414612526	ef5de918ba84e4c4e6d7a5b071bb77b7	ftp.sra.ebi.ac.uk/vol1/err/ERR551/ERR551513	fasp.sra.ebi.ac.uk:/vol1/err/ERR551/ERR551513	ftp.sra.ebi.ac.uk/vol1/err/ERR551/ERR551513	10348-03		WGS of MTBC isolates		2014-06-30
ERR551550	ERP008667	SAMEA2534021	ERS457423	ERX510619	PRJEB7727	ERA323280	1494075	Mycobacterium tuberculosis complex sp.	ILLUMINA	Illumina MiSeq	1780-04_lib942_miseq_r0060_251bp	700	PAIRED	WGS	GENOMIC	unspecified	382299	187417082	FORSCHUNGSZENTRUM BORSTEL;FZB	2015-06-22	2018-11-16	Illumina MiSeq paired end sequencing: 1780-04_lib942_miseq_r0060_251bp	Whole Genome Sequencing of Mycobacterium tuberculosis complex isolates from Sierra Leone	ena-STUDY-FZB-13-11-2014-14:04:40:057-939	1780-04_lib942_miseq_r0060_251bp	1780-04_lib942_miseq_r0060_251bp	74758151;82039953	9e6fba869467704eed662014aad03203;70c923f8f7c1ebd34b24e032061d4d4c	ftp.sra.ebi.ac.uk/vol1/fastq/ERR551/ERR551550/ERR551550_1.fastq.gz;ftp.sra.ebi.ac.uk/vol1/fastq/ERR551/ERR551550/ERR551550_2.fastq.gz	fasp.sra.ebi.ac.uk:/vol1/fastq/ERR551/ERR551550/ERR551550_1.fastq.gz;fasp.sra.ebi.ac.uk:/vol1/fastq/ERR551/ERR551550/ERR551550_2.fastq.gz	ftp.sra.ebi.ac.uk/vol1/fastq/ERR551/ERR551550/ERR551550_1.fastq.gz;ftp.sra.ebi.ac.uk/vol1/fastq/ERR551/ERR551550/ERR551550_2.fastq.gz	73454965;80697760	b7b863f9f2a0dc1d68b686ba0d06a50c;c3d26da05fc49df2f15a888a1cfd486c	ftp.sra.ebi.ac.uk/vol1/run/ERR551/ERR551550/1780-04_lib942_miseq_r0060_251bp_R1.fastq.gz;ftp.sra.ebi.ac.uk/vol1/run/ERR551/ERR551550/1780-04_lib942_miseq_r0060_251bp_R2.fastq.gz	fasp.sra.ebi.ac.uk:/vol1/run/ERR551/ERR551550/1780-04_lib942_miseq_r0060_251bp_R1.fastq.gz;fasp.sra.ebi.ac.uk:/vol1/run/ERR551/ERR551550/1780-04_lib942_miseq_r0060_251bp_R2.fastq.gz	ftp.sra.ebi.ac.uk/vol1/run/ERR551/ERR551550/1780-04_lib942_miseq_r0060_251bp_R1.fastq.gz;ftp.sra.ebi.ac.uk/vol1/run/ERR551/ERR551550/1780-04_lib942_miseq_r0060_251bp_R2.fastq.gz	FASTQ;FASTQ	128027547	0c6f25f1fb9e8a1848d6f5dd191044eb	ftp.sra.ebi.ac.uk/vol1/err/ERR551/ERR551550	fasp.sra.ebi.ac.uk:/vol1/err/ERR551/ERR551550	ftp.sra.ebi.ac.uk/vol1/err/ERR551/ERR551550	1780-04		WGS of MTBC isolates		2014-06-30
ERR551551	ERP008667	SAMEA2534021	ERS457423	ERX510620	PRJEB7727	ERA323280	1494075	Mycobacterium tuberculosis complex sp.	ILLUMINA	Illumina MiSeq	1780-04_lib942_miseq_r0065_251bp	700	PAIRED	WGS	GENOMIC	unspecified	268931	131776622	FORSCHUNGSZENTRUM BORSTEL;FZB	2015-06-22	2018-11-16	Illumina MiSeq paired end sequencing: 1780-04_lib942_miseq_r0065_251bp	Whole Genome Sequencing of Mycobacterium tuberculosis complex isolates from Sierra Leone	ena-STUDY-FZB-13-11-2014-14:04:40:057-939	1780-04_lib942_miseq_r0065_251bp	1780-04_lib942_miseq_r0065_251bp	52907098;58571698	92b9175e85497480ac6162645748c83b;23fd668353f04a616ab4c92019d5fe48	ftp.sra.ebi.ac.uk/vol1/fastq/ERR551/ERR551551/ERR551551_1.fastq.gz;ftp.sra.ebi.ac.uk/vol1/fastq/ERR551/ERR551551/ERR551551_2.fastq.gz	fasp.sra.ebi.ac.uk:/vol1/fastq/ERR551/ERR551551/ERR551551_1.fastq.gz;fasp.sra.ebi.ac.uk:/vol1/fastq/ERR551/ERR551551/ERR551551_2.fastq.gz	ftp.sra.ebi.ac.uk/vol1/fastq/ERR551/ERR551551/ERR551551_1.fastq.gz;ftp.sra.ebi.ac.uk/vol1/fastq/ERR551/ERR551551/ERR551551_2.fastq.gz	52010685;57650573	a1ff8046244b8524e6b5592b1ab90c7e;666942e50de3675957f070b3ad2a9a70	ftp.sra.ebi.ac.uk/vol1/run/ERR551/ERR551551/1780-04_lib942_miseq_r0065_251bp_R1.fastq.gz;ftp.sra.ebi.ac.uk/vol1/run/ERR551/ERR551551/1780-04_lib942_miseq_r0065_251bp_R2.fastq.gz	fasp.sra.ebi.ac.uk:/vol1/run/ERR551/ERR551551/1780-04_lib942_miseq_r0065_251bp_R1.fastq.gz;fasp.sra.ebi.ac.uk:/vol1/run/ERR551/ERR551551/1780-04_lib942_miseq_r0065_251bp_R2.fastq.gz	ftp.sra.ebi.ac.uk/vol1/run/ERR551/ERR551551/1780-04_lib942_miseq_r0065_251bp_R1.fastq.gz;ftp.sra.ebi.ac.uk/vol1/run/ERR551/ERR551551/1780-04_lib942_miseq_r0065_251bp_R2.fastq.gz	FASTQ;FASTQ	91162367	40535937a2bc090cfa113f23b6de7dfd	ftp.sra.ebi.ac.uk/vol1/err/ERR551/ERR551551	fasp.sra.ebi.ac.uk:/vol1/err/ERR551/ERR551551	ftp.sra.ebi.ac.uk/vol1/err/ERR551/ERR551551	1780-04		WGS of MTBC isolates		2014-06-30
ERR551924	ERP008667	SAMEA2534293	ERS457695	ERX510993	PRJEB7727	ERA323280	1494075	Mycobacterium tuberculosis complex sp.	ILLUMINA	Illumina MiSeq	4523-03_lib972_miseq_r0062_251bp	700	PAIRED	WGS	GENOMIC	unspecified	1490904	722244874	FORSCHUNGSZENTRUM BORSTEL;FZB	2015-06-22	2018-11-16	Illumina MiSeq paired end sequencing: 4523-03_lib972_miseq_r0062_251bp	Whole Genome Sequencing of Mycobacterium tuberculosis complex isolates from Sierra Leone	ena-STUDY-FZB-13-11-2014-14:04:40:057-939	4523-03_lib972_miseq_r0062_251bp	4523-03_lib972_miseq_r0062_251bp	269829360;299964759	88cac7f52b04dd41b06394b7fb16eb2c;1396a6b59504ea54fddc9dfc52b88567	ftp.sra.ebi.ac.uk/vol1/fastq/ERR551/ERR551924/ERR551924_1.fastq.gz;ftp.sra.ebi.ac.uk/vol1/fastq/ERR551/ERR551924/ERR551924_2.fastq.gz	fasp.sra.ebi.ac.uk:/vol1/fastq/ERR551/ERR551924/ERR551924_1.fastq.gz;fasp.sra.ebi.ac.uk:/vol1/fastq/ERR551/ERR551924/ERR551924_2.fastq.gz	ftp.sra.ebi.ac.uk/vol1/fastq/ERR551/ERR551924/ERR551924_1.fastq.gz;ftp.sra.ebi.ac.uk/vol1/fastq/ERR551/ERR551924/ERR551924_2.fastq.gz	264745534;294750343	55db086c8e576587ced6a8f0c5e8ec28;e61044d84dbe5a0734ceb687c84af4b2	ftp.sra.ebi.ac.uk/vol1/run/ERR551/ERR551924/4523-03_lib972_miseq_r0062_251bp_R1.fastq.gz;ftp.sra.ebi.ac.uk/vol1/run/ERR551/ERR551924/4523-03_lib972_miseq_r0062_251bp_R2.fastq.gz	fasp.sra.ebi.ac.uk:/vol1/run/ERR551/ERR551924/4523-03_lib972_miseq_r0062_251bp_R1.fastq.gz;fasp.sra.ebi.ac.uk:/vol1/run/ERR551/ERR551924/4523-03_lib972_miseq_r0062_251bp_R2.fastq.gz	ftp.sra.ebi.ac.uk/vol1/run/ERR551/ERR551924/4523-03_lib972_miseq_r0062_251bp_R1.fastq.gz;ftp.sra.ebi.ac.uk/vol1/run/ERR551/ERR551924/4523-03_lib972_miseq_r0062_251bp_R2.fastq.gz	FASTQ;FASTQ	462285093	04e93f6f0f4d4786d46208bd0eefd12c	ftp.sra.ebi.ac.uk/vol1/err/ERR551/ERR551924	fasp.sra.ebi.ac.uk:/vol1/err/ERR551/ERR551924	ftp.sra.ebi.ac.uk/vol1/err/ERR551/ERR551924	4523-03		WGS of MTBC isolates		2014-06-30
ERR551998	ERP008667	SAMEA2534340	ERS457742	ERX511067	PRJEB7727	ERA323280	1494075	Mycobacterium tuberculosis complex sp.	ILLUMINA	Illumina MiSeq	5248-04_lib928_miseq_r0060_251bp	700	PAIRED	WGS	GENOMIC	unspecified	1025585	500781011	FORSCHUNGSZENTRUM BORSTEL;FZB	2015-06-22	2018-11-16	Illumina MiSeq paired end sequencing: 5248-04_lib928_miseq_r0060_251bp	Whole Genome Sequencing of Mycobacterium tuberculosis complex isolates from Sierra Leone	ena-STUDY-FZB-13-11-2014-14:04:40:057-939	5248-04_lib928_miseq_r0060_251bp	5248-04_lib928_miseq_r0060_251bp	186392894;215537050	60728c925e7591fe69e2b4cb463528ce;5548c4f4aad45f072bead1e9634d58a1	ftp.sra.ebi.ac.uk/vol1/fastq/ERR551/ERR551998/ERR551998_1.fastq.gz;ftp.sra.ebi.ac.uk/vol1/fastq/ERR551/ERR551998/ERR551998_2.fastq.gz	fasp.sra.ebi.ac.uk:/vol1/fastq/ERR551/ERR551998/ERR551998_1.fastq.gz;fasp.sra.ebi.ac.uk:/vol1/fastq/ERR551/ERR551998/ERR551998_2.fastq.gz	ftp.sra.ebi.ac.uk/vol1/fastq/ERR551/ERR551998/ERR551998_1.fastq.gz;ftp.sra.ebi.ac.uk/vol1/fastq/ERR551/ERR551998/ERR551998_2.fastq.gz	182920907;211932263	ebfc4595cdc54e2607cc635bc6312b89;9e8cb41dd506d2053a7a8e2d3b5139bc	ftp.sra.ebi.ac.uk/vol1/run/ERR551/ERR551998/5248-04_lib928_miseq_r0060_251bp_R1.fastq.gz;ftp.sra.ebi.ac.uk/vol1/run/ERR551/ERR551998/5248-04_lib928_miseq_r0060_251bp_R2.fastq.gz	fasp.sra.ebi.ac.uk:/vol1/run/ERR551/ERR551998/5248-04_lib928_miseq_r0060_251bp_R1.fastq.gz;fasp.sra.ebi.ac.uk:/vol1/run/ERR551/ERR551998/5248-04_lib928_miseq_r0060_251bp_R2.fastq.gz	ftp.sra.ebi.ac.uk/vol1/run/ERR551/ERR551998/5248-04_lib928_miseq_r0060_251bp_R1.fastq.gz;ftp.sra.ebi.ac.uk/vol1/run/ERR551/ERR551998/5248-04_lib928_miseq_r0060_251bp_R2.fastq.gz	FASTQ;FASTQ	328444709	eb86ba374b2d274ec068f042c93012ee	ftp.sra.ebi.ac.uk/vol1/err/ERR551/ERR551998	fasp.sra.ebi.ac.uk:/vol1/err/ERR551/ERR551998	ftp.sra.ebi.ac.uk/vol1/err/ERR551/ERR551998	5248-04		WGS of MTBC isolates		2014-06-30
ERR552094	ERP008667	SAMEA2534408	ERS457810	ERX511163	PRJEB7727	ERA323280	1494075	Mycobacterium tuberculosis complex sp.	ILLUMINA	Illumina MiSeq	6637-04_lib899_miseq_r0058_251bp	700	PAIRED	WGS	GENOMIC	unspecified	433534	211806650	FORSCHUNGSZENTRUM BORSTEL;FZB	2015-06-22	2018-11-16	Illumina MiSeq paired end sequencing: 6637-04_lib899_miseq_r0058_251bp	Whole Genome Sequencing of Mycobacterium tuberculosis complex isolates from Sierra Leone	ena-STUDY-FZB-13-11-2014-14:04:40:057-939	6637-04_lib899_miseq_r0058_251bp	6637-04_lib899_miseq_r0058_251bp	78396049;89904544	f4d906bdcd927f3c621d3a6a0bc299a3;2d8928e52a8f0aca247965b9494bf352	ftp.sra.ebi.ac.uk/vol1/fastq/ERR552/ERR552094/ERR552094_1.fastq.gz;ftp.sra.ebi.ac.uk/vol1/fastq/ERR552/ERR552094/ERR552094_2.fastq.gz	fasp.sra.ebi.ac.uk:/vol1/fastq/ERR552/ERR552094/ERR552094_1.fastq.gz;fasp.sra.ebi.ac.uk:/vol1/fastq/ERR552/ERR552094/ERR552094_2.fastq.gz	ftp.sra.ebi.ac.uk/vol1/fastq/ERR552/ERR552094/ERR552094_1.fastq.gz;ftp.sra.ebi.ac.uk/vol1/fastq/ERR552/ERR552094/ERR552094_2.fastq.gz	76940659;88399500	917e2ed7e226895022c9b30ac2916dd5;8863526647bb7e41698c05035999422c	ftp.sra.ebi.ac.uk/vol1/run/ERR552/ERR552094/6637-04_lib899_miseq_r0058_251bp_R1.fastq.gz;ftp.sra.ebi.ac.uk/vol1/run/ERR552/ERR552094/6637-04_lib899_miseq_r0058_251bp_R2.fastq.gz	fasp.sra.ebi.ac.uk:/vol1/run/ERR552/ERR552094/6637-04_lib899_miseq_r0058_251bp_R1.fastq.gz;fasp.sra.ebi.ac.uk:/vol1/run/ERR552/ERR552094/6637-04_lib899_miseq_r0058_251bp_R2.fastq.gz	ftp.sra.ebi.ac.uk/vol1/run/ERR552/ERR552094/6637-04_lib899_miseq_r0058_251bp_R1.fastq.gz;ftp.sra.ebi.ac.uk/vol1/run/ERR552/ERR552094/6637-04_lib899_miseq_r0058_251bp_R2.fastq.gz	FASTQ;FASTQ	137042896	079d088487837decbe33875606fe3d49	ftp.sra.ebi.ac.uk/vol1/err/ERR552/ERR552094	fasp.sra.ebi.ac.uk:/vol1/err/ERR552/ERR552094	ftp.sra.ebi.ac.uk/vol1/err/ERR552/ERR552094	6637-04		WGS of MTBC isolates		2014-06-30
ERR552116	ERP008667	SAMEA2534424	ERS457826	ERX511185	PRJEB7727	ERA323280	1494075	Mycobacterium tuberculosis complex sp.	ILLUMINA	Illumina MiSeq	1783-04_lib936_miseq_r0062_251bp	700	PAIRED	WGS	GENOMIC	unspecified	510505	249148013	FORSCHUNGSZENTRUM BORSTEL;FZB	2015-06-22	2018-11-16	Illumina MiSeq paired end sequencing: 1783-04_lib936_miseq_r0062_251bp	Whole Genome Sequencing of Mycobacterium tuberculosis complex isolates from Sierra Leone	ena-STUDY-FZB-13-11-2014-14:04:40:057-939	1783-04_lib936_miseq_r0062_251bp	1783-04_lib936_miseq_r0062_251bp	95729893;107653641	bb3a1300ff3f2680172fb275d173649b;dfa7e5289b3966f69a8a3a7a442f2f84	ftp.sra.ebi.ac.uk/vol1/fastq/ERR552/ERR552116/ERR552116_1.fastq.gz;ftp.sra.ebi.ac.uk/vol1/fastq/ERR552/ERR552116/ERR552116_2.fastq.gz	fasp.sra.ebi.ac.uk:/vol1/fastq/ERR552/ERR552116/ERR552116_1.fastq.gz;fasp.sra.ebi.ac.uk:/vol1/fastq/ERR552/ERR552116/ERR552116_2.fastq.gz	ftp.sra.ebi.ac.uk/vol1/fastq/ERR552/ERR552116/ERR552116_1.fastq.gz;ftp.sra.ebi.ac.uk/vol1/fastq/ERR552/ERR552116/ERR552116_2.fastq.gz	94006757;105871342	a3f4e1e333d2d3c2ce3635514e67861c;96d94cad3dfd348bcca0d4db495ca3e3	ftp.sra.ebi.ac.uk/vol1/run/ERR552/ERR552116/1783-04_lib936_miseq_r0062_251bp_R1.fastq.gz;ftp.sra.ebi.ac.uk/vol1/run/ERR552/ERR552116/1783-04_lib936_miseq_r0062_251bp_R2.fastq.gz	fasp.sra.ebi.ac.uk:/vol1/run/ERR552/ERR552116/1783-04_lib936_miseq_r0062_251bp_R1.fastq.gz;fasp.sra.ebi.ac.uk:/vol1/run/ERR552/ERR552116/1783-04_lib936_miseq_r0062_251bp_R2.fastq.gz	ftp.sra.ebi.ac.uk/vol1/run/ERR552/ERR552116/1783-04_lib936_miseq_r0062_251bp_R1.fastq.gz;ftp.sra.ebi.ac.uk/vol1/run/ERR552/ERR552116/1783-04_lib936_miseq_r0062_251bp_R2.fastq.gz	FASTQ;FASTQ	165545435	4961298be20c18ba66211ef8c51062ad	ftp.sra.ebi.ac.uk/vol1/err/ERR552/ERR552116	fasp.sra.ebi.ac.uk:/vol1/err/ERR552/ERR552116	ftp.sra.ebi.ac.uk/vol1/err/ERR552/ERR552116	1783-04		WGS of MTBC isolates		2014-06-30
ERR552160	ERP008667	SAMEA2534452	ERS457854	ERX511229	PRJEB7727	ERA323280	1494075	Mycobacterium tuberculosis complex sp.	ILLUMINA	Illumina MiSeq	6429-03_lib923_miseq_r0065_251bp	700	PAIRED	WGS	GENOMIC	unspecified	658917	320729128	FORSCHUNGSZENTRUM BORSTEL;FZB	2015-06-22	2018-11-16	Illumina MiSeq paired end sequencing: 6429-03_lib923_miseq_r0065_251bp	Whole Genome Sequencing of Mycobacterium tuberculosis complex isolates from Sierra Leone	ena-STUDY-FZB-13-11-2014-14:04:40:057-939	6429-03_lib923_miseq_r0065_251bp	6429-03_lib923_miseq_r0065_251bp	115596209;130202130	cf6f92bee6ab50f5f62493190583294e;307dae0eb3ad624f499143c42d9e9e75	ftp.sra.ebi.ac.uk/vol1/fastq/ERR552/ERR552160/ERR552160_1.fastq.gz;ftp.sra.ebi.ac.uk/vol1/fastq/ERR552/ERR552160/ERR552160_2.fastq.gz	fasp.sra.ebi.ac.uk:/vol1/fastq/ERR552/ERR552160/ERR552160_1.fastq.gz;fasp.sra.ebi.ac.uk:/vol1/fastq/ERR552/ERR552160/ERR552160_2.fastq.gz	ftp.sra.ebi.ac.uk/vol1/fastq/ERR552/ERR552160/ERR552160_1.fastq.gz;ftp.sra.ebi.ac.uk/vol1/fastq/ERR552/ERR552160/ERR552160_2.fastq.gz	113425825;127985698	0b2d00d0e0141f0c31e42e50232e1dd7;a7bba7a57881a1890a9bf82c159a69e6	ftp.sra.ebi.ac.uk/vol1/run/ERR552/ERR552160/6429-03_lib923_miseq_r0065_251bp_R1.fastq.gz;ftp.sra.ebi.ac.uk/vol1/run/ERR552/ERR552160/6429-03_lib923_miseq_r0065_251bp_R2.fastq.gz	fasp.sra.ebi.ac.uk:/vol1/run/ERR552/ERR552160/6429-03_lib923_miseq_r0065_251bp_R1.fastq.gz;fasp.sra.ebi.ac.uk:/vol1/run/ERR552/ERR552160/6429-03_lib923_miseq_r0065_251bp_R2.fastq.gz	ftp.sra.ebi.ac.uk/vol1/run/ERR552/ERR552160/6429-03_lib923_miseq_r0065_251bp_R1.fastq.gz;ftp.sra.ebi.ac.uk/vol1/run/ERR552/ERR552160/6429-03_lib923_miseq_r0065_251bp_R2.fastq.gz	FASTQ;FASTQ	199045032	5297a9aacba0fba478b5e5d3f7e8b43c	ftp.sra.ebi.ac.uk/vol1/err/ERR552/ERR552160	fasp.sra.ebi.ac.uk:/vol1/err/ERR552/ERR552160	ftp.sra.ebi.ac.uk/vol1/err/ERR552/ERR552160	6429-03		WGS of MTBC isolates		2014-06-30
ERR552161	ERP008667	SAMEA2534453	ERS457855	ERX511230	PRJEB7727	ERA323280	1494075	Mycobacterium tuberculosis complex sp.	ILLUMINA	Illumina MiSeq	12655-03_lib1516_miseq_r0085_301bp	700	PAIRED	WGS	GENOMIC	unspecified	1143088	657592623	FORSCHUNGSZENTRUM BORSTEL;FZB	2015-06-22	2018-11-16	Illumina MiSeq paired end sequencing: 12655-03_lib1516_miseq_r0085_301bp	Whole Genome Sequencing of Mycobacterium tuberculosis complex isolates from Sierra Leone	ena-STUDY-FZB-13-11-2014-14:04:40:057-939	12655-03_lib1516_miseq_r0085_301bp	12655-03_lib1516_miseq_r0085_301bp	269196089;316406945	1d3ed6f0d0830c70d78c504e0784d81f;8cce354d52dfefe53106c1b6f83581d0	ftp.sra.ebi.ac.uk/vol1/fastq/ERR552/ERR552161/ERR552161_1.fastq.gz;ftp.sra.ebi.ac.uk/vol1/fastq/ERR552/ERR552161/ERR552161_2.fastq.gz	fasp.sra.ebi.ac.uk:/vol1/fastq/ERR552/ERR552161/ERR552161_1.fastq.gz;fasp.sra.ebi.ac.uk:/vol1/fastq/ERR552/ERR552161/ERR552161_2.fastq.gz	ftp.sra.ebi.ac.uk/vol1/fastq/ERR552/ERR552161/ERR552161_1.fastq.gz;ftp.sra.ebi.ac.uk/vol1/fastq/ERR552/ERR552161/ERR552161_2.fastq.gz	265483285;312333842	4125e2135e38e43171a3c7b29aacf944;01769b1ef6c4f4ecea4d2b0ec8162a97	ftp.sra.ebi.ac.uk/vol1/run/ERR552/ERR552161/12655-03_lib1516_miseq_r0085_301bp_R1.fastq.gz;ftp.sra.ebi.ac.uk/vol1/run/ERR552/ERR552161/12655-03_lib1516_miseq_r0085_301bp_R2.fastq.gz	fasp.sra.ebi.ac.uk:/vol1/run/ERR552/ERR552161/12655-03_lib1516_miseq_r0085_301bp_R1.fastq.gz;fasp.sra.ebi.ac.uk:/vol1/run/ERR552/ERR552161/12655-03_lib1516_miseq_r0085_301bp_R2.fastq.gz	ftp.sra.ebi.ac.uk/vol1/run/ERR552/ERR552161/12655-03_lib1516_miseq_r0085_301bp_R1.fastq.gz;ftp.sra.ebi.ac.uk/vol1/run/ERR552/ERR552161/12655-03_lib1516_miseq_r0085_301bp_R2.fastq.gz	FASTQ;FASTQ	495485294	23c1df4a973114f6b99924f4db82101f	ftp.sra.ebi.ac.uk/vol1/err/ERR552/ERR552161	fasp.sra.ebi.ac.uk:/vol1/err/ERR552/ERR552161	ftp.sra.ebi.ac.uk/vol1/err/ERR552/ERR552161	12655-03		WGS of MTBC isolates		2014-06-30
ERR552260	ERP008667	SAMEA2534521	ERS457923	ERX511329	PRJEB7727	ERA323280	1494075	Mycobacterium tuberculosis complex sp.	ILLUMINA	Illumina MiSeq	10011-03_lib914_miseq_r0065_251bp	700	PAIRED	WGS	GENOMIC	unspecified	660208	322846105	FORSCHUNGSZENTRUM BORSTEL;FZB	2015-06-22	2018-11-16	Illumina MiSeq paired end sequencing: 10011-03_lib914_miseq_r0065_251bp	Whole Genome Sequencing of Mycobacterium tuberculosis complex isolates from Sierra Leone	ena-STUDY-FZB-13-11-2014-14:04:40:057-939	10011-03_lib914_miseq_r0065_251bp	10011-03_lib914_miseq_r0065_251bp	119401361;136813354	dacc762740652b74bce5e52aa4206528;fda67ad821bfde739ec9f582d61911f6	ftp.sra.ebi.ac.uk/vol1/fastq/ERR552/ERR552260/ERR552260_1.fastq.gz;ftp.sra.ebi.ac.uk/vol1/fastq/ERR552/ERR552260/ERR552260_2.fastq.gz	fasp.sra.ebi.ac.uk:/vol1/fastq/ERR552/ERR552260/ERR552260_1.fastq.gz;fasp.sra.ebi.ac.uk:/vol1/fastq/ERR552/ERR552260/ERR552260_2.fastq.gz	ftp.sra.ebi.ac.uk/vol1/fastq/ERR552/ERR552260/ERR552260_1.fastq.gz;ftp.sra.ebi.ac.uk/vol1/fastq/ERR552/ERR552260/ERR552260_2.fastq.gz	117211971;134569438	8adc3b5c6a9e579bc0561f1b202b9a85;50b5c7379da822b6bf5b9ebd136ae9bd	ftp.sra.ebi.ac.uk/vol1/run/ERR552/ERR552260/10011-03_lib914_miseq_r0065_251bp_R1.fastq.gz;ftp.sra.ebi.ac.uk/vol1/run/ERR552/ERR552260/10011-03_lib914_miseq_r0065_251bp_R2.fastq.gz	fasp.sra.ebi.ac.uk:/vol1/run/ERR552/ERR552260/10011-03_lib914_miseq_r0065_251bp_R1.fastq.gz;fasp.sra.ebi.ac.uk:/vol1/run/ERR552/ERR552260/10011-03_lib914_miseq_r0065_251bp_R2.fastq.gz	ftp.sra.ebi.ac.uk/vol1/run/ERR552/ERR552260/10011-03_lib914_miseq_r0065_251bp_R1.fastq.gz;ftp.sra.ebi.ac.uk/vol1/run/ERR552/ERR552260/10011-03_lib914_miseq_r0065_251bp_R2.fastq.gz	FASTQ;FASTQ	208776338	0e350032c931e2b57635e25f5d87cf7d	ftp.sra.ebi.ac.uk/vol1/err/ERR552/ERR552260	fasp.sra.ebi.ac.uk:/vol1/err/ERR552/ERR552260	ftp.sra.ebi.ac.uk/vol1/err/ERR552/ERR552260	10011-03		WGS of MTBC isolates		2014-06-30
ERR552454	ERP008667	SAMEA2534660	ERS458062	ERX511523	PRJEB7727	ERA323280	1494075	Mycobacterium tuberculosis complex sp.	ILLUMINA	Illumina MiSeq	1597-04_lib918_miseq_r0059_251bp	700	PAIRED	WGS	GENOMIC	unspecified	213479	102346954	FORSCHUNGSZENTRUM BORSTEL;FZB	2015-06-22	2018-11-16	Illumina MiSeq paired end sequencing: 1597-04_lib918_miseq_r0059_251bp	Whole Genome Sequencing of Mycobacterium tuberculosis complex isolates from Sierra Leone	ena-STUDY-FZB-13-11-2014-14:04:40:057-939	1597-04_lib918_miseq_r0059_251bp	1597-04_lib918_miseq_r0059_251bp	31439155;36900522	958744294d5b01dc43bcb5c72f392044;6963474acdeda16a73366ebf08bb1165	ftp.sra.ebi.ac.uk/vol1/fastq/ERR552/ERR552454/ERR552454_1.fastq.gz;ftp.sra.ebi.ac.uk/vol1/fastq/ERR552/ERR552454/ERR552454_2.fastq.gz	fasp.sra.ebi.ac.uk:/vol1/fastq/ERR552/ERR552454/ERR552454_1.fastq.gz;fasp.sra.ebi.ac.uk:/vol1/fastq/ERR552/ERR552454/ERR552454_2.fastq.gz	ftp.sra.ebi.ac.uk/vol1/fastq/ERR552/ERR552454/ERR552454_1.fastq.gz;ftp.sra.ebi.ac.uk/vol1/fastq/ERR552/ERR552454/ERR552454_2.fastq.gz	30751606;36195485	bea118a0081a9028781a1794dbf0f269;d5d3a16e094f2ba6bb30643afd621ca2	ftp.sra.ebi.ac.uk/vol1/run/ERR552/ERR552454/1597-04_lib918_miseq_r0059_251bp_R1.fastq.gz;ftp.sra.ebi.ac.uk/vol1/run/ERR552/ERR552454/1597-04_lib918_miseq_r0059_251bp_R2.fastq.gz	fasp.sra.ebi.ac.uk:/vol1/run/ERR552/ERR552454/1597-04_lib918_miseq_r0059_251bp_R1.fastq.gz;fasp.sra.ebi.ac.uk:/vol1/run/ERR552/ERR552454/1597-04_lib918_miseq_r0059_251bp_R2.fastq.gz	ftp.sra.ebi.ac.uk/vol1/run/ERR552/ERR552454/1597-04_lib918_miseq_r0059_251bp_R1.fastq.gz;ftp.sra.ebi.ac.uk/vol1/run/ERR552/ERR552454/1597-04_lib918_miseq_r0059_251bp_R2.fastq.gz	FASTQ;FASTQ	54283438	5aaef6cd34f0131a7a1328be115ffb59	ftp.sra.ebi.ac.uk/vol1/err/ERR552/ERR552454	fasp.sra.ebi.ac.uk:/vol1/err/ERR552/ERR552454	ftp.sra.ebi.ac.uk/vol1/err/ERR552/ERR552454	1597-04		WGS of MTBC isolates		2014-06-30
ERR552455	ERP008667	SAMEA2534660	ERS458062	ERX511524	PRJEB7727	ERA323280	1494075	Mycobacterium tuberculosis complex sp.	ILLUMINA	Illumina MiSeq	1597-04_lib918_miseq_r0066_251bp	700	PAIRED	WGS	GENOMIC	unspecified	640984	309083670	FORSCHUNGSZENTRUM BORSTEL;FZB	2015-06-22	2018-11-16	Illumina MiSeq paired end sequencing: 1597-04_lib918_miseq_r0066_251bp	Whole Genome Sequencing of Mycobacterium tuberculosis complex isolates from Sierra Leone	ena-STUDY-FZB-13-11-2014-14:04:40:057-939	1597-04_lib918_miseq_r0066_251bp	1597-04_lib918_miseq_r0066_251bp	110131228;126497716	3c6e5b5ad198e9ac1e03d228df224a54;c650cc48b475c74369de5c1df72bc0e6	ftp.sra.ebi.ac.uk/vol1/fastq/ERR552/ERR552455/ERR552455_1.fastq.gz;ftp.sra.ebi.ac.uk/vol1/fastq/ERR552/ERR552455/ERR552455_2.fastq.gz	fasp.sra.ebi.ac.uk:/vol1/fastq/ERR552/ERR552455/ERR552455_1.fastq.gz;fasp.sra.ebi.ac.uk:/vol1/fastq/ERR552/ERR552455/ERR552455_2.fastq.gz	ftp.sra.ebi.ac.uk/vol1/fastq/ERR552/ERR552455/ERR552455_1.fastq.gz;ftp.sra.ebi.ac.uk/vol1/fastq/ERR552/ERR552455/ERR552455_2.fastq.gz	108022327;124335180	599b474be984b72cfacc40bcf3796de7;fa898fbc1770bb465c42f037f4a00a73	ftp.sra.ebi.ac.uk/vol1/run/ERR552/ERR552455/1597-04_lib918_miseq_r0066_251bp_R1.fastq.gz;ftp.sra.ebi.ac.uk/vol1/run/ERR552/ERR552455/1597-04_lib918_miseq_r0066_251bp_R2.fastq.gz	fasp.sra.ebi.ac.uk:/vol1/run/ERR552/ERR552455/1597-04_lib918_miseq_r0066_251bp_R1.fastq.gz;fasp.sra.ebi.ac.uk:/vol1/run/ERR552/ERR552455/1597-04_lib918_miseq_r0066_251bp_R2.fastq.gz	ftp.sra.ebi.ac.uk/vol1/run/ERR552/ERR552455/1597-04_lib918_miseq_r0066_251bp_R1.fastq.gz;ftp.sra.ebi.ac.uk/vol1/run/ERR552/ERR552455/1597-04_lib918_miseq_r0066_251bp_R2.fastq.gz	FASTQ;FASTQ	191838919	63ca4e2ada443862e30442432c766e57	ftp.sra.ebi.ac.uk/vol1/err/ERR552/ERR552455	fasp.sra.ebi.ac.uk:/vol1/err/ERR552/ERR552455	ftp.sra.ebi.ac.uk/vol1/err/ERR552/ERR552455	1597-04		WGS of MTBC isolates		2014-06-30
ERR552522	ERP008667	SAMEA2534705	ERS458107	ERX511591	PRJEB7727	ERA323280	1494075	Mycobacterium tuberculosis complex sp.	ILLUMINA	Illumina MiSeq	3497-04_lib927_miseq_r0065_251bp	700	PAIRED	WGS	GENOMIC	unspecified	183142	90145760	FORSCHUNGSZENTRUM BORSTEL;FZB	2015-06-22	2018-11-16	Illumina MiSeq paired end sequencing: 3497-04_lib927_miseq_r0065_251bp	Whole Genome Sequencing of Mycobacterium tuberculosis complex isolates from Sierra Leone	ena-STUDY-FZB-13-11-2014-14:04:40:057-939	3497-04_lib927_miseq_r0065_251bp	3497-04_lib927_miseq_r0065_251bp	34177471;39747150	7cbaf7e00c56e642cdd702975d6bb967;79f0ffe920423184817f13416c5d7541	ftp.sra.ebi.ac.uk/vol1/fastq/ERR552/ERR552522/ERR552522_1.fastq.gz;ftp.sra.ebi.ac.uk/vol1/fastq/ERR552/ERR552522/ERR552522_2.fastq.gz	fasp.sra.ebi.ac.uk:/vol1/fastq/ERR552/ERR552522/ERR552522_1.fastq.gz;fasp.sra.ebi.ac.uk:/vol1/fastq/ERR552/ERR552522/ERR552522_2.fastq.gz	ftp.sra.ebi.ac.uk/vol1/fastq/ERR552/ERR552522/ERR552522_1.fastq.gz;ftp.sra.ebi.ac.uk/vol1/fastq/ERR552/ERR552522/ERR552522_2.fastq.gz	33580028;39125005	43789f60e0283a491b6ae7a355740c45;a117757d84ac4b821708505ab85dbc88	ftp.sra.ebi.ac.uk/vol1/run/ERR552/ERR552522/3497-04_lib927_miseq_r0065_251bp_R1.fastq.gz;ftp.sra.ebi.ac.uk/vol1/run/ERR552/ERR552522/3497-04_lib927_miseq_r0065_251bp_R2.fastq.gz	fasp.sra.ebi.ac.uk:/vol1/run/ERR552/ERR552522/3497-04_lib927_miseq_r0065_251bp_R1.fastq.gz;fasp.sra.ebi.ac.uk:/vol1/run/ERR552/ERR552522/3497-04_lib927_miseq_r0065_251bp_R2.fastq.gz	ftp.sra.ebi.ac.uk/vol1/run/ERR552/ERR552522/3497-04_lib927_miseq_r0065_251bp_R1.fastq.gz;ftp.sra.ebi.ac.uk/vol1/run/ERR552/ERR552522/3497-04_lib927_miseq_r0065_251bp_R2.fastq.gz	FASTQ;FASTQ	60675523	0b37b2833035d6eec12a652b371ba4f5	ftp.sra.ebi.ac.uk/vol1/err/ERR552/ERR552522	fasp.sra.ebi.ac.uk:/vol1/err/ERR552/ERR552522	ftp.sra.ebi.ac.uk/vol1/err/ERR552/ERR552522	3497-04		WGS of MTBC isolates		2014-06-30
ERR552523	ERP008667	SAMEA2534705	ERS458107	ERX511592	PRJEB7727	ERA323280	1494075	Mycobacterium tuberculosis complex sp.	ILLUMINA	Illumina MiSeq	3497-04_lib927_miseq_r0070_251bp	700	PAIRED	WGS	GENOMIC	unspecified	602498	293576576	FORSCHUNGSZENTRUM BORSTEL;FZB	2015-06-22	2018-11-16	Illumina MiSeq paired end sequencing: 3497-04_lib927_miseq_r0070_251bp	Whole Genome Sequencing of Mycobacterium tuberculosis complex isolates from Sierra Leone	ena-STUDY-FZB-13-11-2014-14:04:40:057-939	3497-04_lib927_miseq_r0070_251bp	3497-04_lib927_miseq_r0070_251bp	102807397;124542763	e17a64c489bc3f08b0aa0e227ded4e4c;74776659fae72f70dc8e03e807f57c0c	ftp.sra.ebi.ac.uk/vol1/fastq/ERR552/ERR552523/ERR552523_1.fastq.gz;ftp.sra.ebi.ac.uk/vol1/fastq/ERR552/ERR552523/ERR552523_2.fastq.gz	fasp.sra.ebi.ac.uk:/vol1/fastq/ERR552/ERR552523/ERR552523_1.fastq.gz;fasp.sra.ebi.ac.uk:/vol1/fastq/ERR552/ERR552523/ERR552523_2.fastq.gz	ftp.sra.ebi.ac.uk/vol1/fastq/ERR552/ERR552523/ERR552523_1.fastq.gz;ftp.sra.ebi.ac.uk/vol1/fastq/ERR552/ERR552523/ERR552523_2.fastq.gz	100838324;122497451	3620b7d39690ff7fe244f63676527670;d02ddd5847da055e3801a4593c718ad5	ftp.sra.ebi.ac.uk/vol1/run/ERR552/ERR552523/3497-04_lib927_miseq_r0070_251bp_R1.fastq.gz;ftp.sra.ebi.ac.uk/vol1/run/ERR552/ERR552523/3497-04_lib927_miseq_r0070_251bp_R2.fastq.gz	fasp.sra.ebi.ac.uk:/vol1/run/ERR552/ERR552523/3497-04_lib927_miseq_r0070_251bp_R1.fastq.gz;fasp.sra.ebi.ac.uk:/vol1/run/ERR552/ERR552523/3497-04_lib927_miseq_r0070_251bp_R2.fastq.gz	ftp.sra.ebi.ac.uk/vol1/run/ERR552/ERR552523/3497-04_lib927_miseq_r0070_251bp_R1.fastq.gz;ftp.sra.ebi.ac.uk/vol1/run/ERR552/ERR552523/3497-04_lib927_miseq_r0070_251bp_R2.fastq.gz	FASTQ;FASTQ	185245311	b7683f13e88f546e3805a9e7dd680e26	ftp.sra.ebi.ac.uk/vol1/err/ERR552/ERR552523	fasp.sra.ebi.ac.uk:/vol1/err/ERR552/ERR552523	ftp.sra.ebi.ac.uk/vol1/err/ERR552/ERR552523	3497-04		WGS of MTBC isolates		2014-06-30
ERR552553	ERP008667	SAMEA2534728	ERS458130	ERX511622	PRJEB7727	ERA323280	1494075	Mycobacterium tuberculosis complex sp.	ILLUMINA	Illumina MiSeq	3158-04_lib943_miseq_r0060_251bp	700	PAIRED	WGS	GENOMIC	unspecified	848999	413108316	FORSCHUNGSZENTRUM BORSTEL;FZB	2015-06-22	2018-11-16	Illumina MiSeq paired end sequencing: 3158-04_lib943_miseq_r0060_251bp	Whole Genome Sequencing of Mycobacterium tuberculosis complex isolates from Sierra Leone	ena-STUDY-FZB-13-11-2014-14:04:40:057-939	3158-04_lib943_miseq_r0060_251bp	3158-04_lib943_miseq_r0060_251bp	154456367;171646050	e2249dee23d65a2dc290a6eee6c6b95a;1259f16fb6ef50181ae650e4ec714832	ftp.sra.ebi.ac.uk/vol1/fastq/ERR552/ERR552553/ERR552553_1.fastq.gz;ftp.sra.ebi.ac.uk/vol1/fastq/ERR552/ERR552553/ERR552553_2.fastq.gz	fasp.sra.ebi.ac.uk:/vol1/fastq/ERR552/ERR552553/ERR552553_1.fastq.gz;fasp.sra.ebi.ac.uk:/vol1/fastq/ERR552/ERR552553/ERR552553_2.fastq.gz	ftp.sra.ebi.ac.uk/vol1/fastq/ERR552/ERR552553/ERR552553_1.fastq.gz;ftp.sra.ebi.ac.uk/vol1/fastq/ERR552/ERR552553/ERR552553_2.fastq.gz	151633721;168763414	6571acc0acd3891eaf765d555acecac6;1407ebe8d0b98500982122b70fcfd56e	ftp.sra.ebi.ac.uk/vol1/run/ERR552/ERR552553/3158-04_lib943_miseq_r0060_251bp_R1.fastq.gz;ftp.sra.ebi.ac.uk/vol1/run/ERR552/ERR552553/3158-04_lib943_miseq_r0060_251bp_R2.fastq.gz	fasp.sra.ebi.ac.uk:/vol1/run/ERR552/ERR552553/3158-04_lib943_miseq_r0060_251bp_R1.fastq.gz;fasp.sra.ebi.ac.uk:/vol1/run/ERR552/ERR552553/3158-04_lib943_miseq_r0060_251bp_R2.fastq.gz	ftp.sra.ebi.ac.uk/vol1/run/ERR552/ERR552553/3158-04_lib943_miseq_r0060_251bp_R1.fastq.gz;ftp.sra.ebi.ac.uk/vol1/run/ERR552/ERR552553/3158-04_lib943_miseq_r0060_251bp_R2.fastq.gz	FASTQ;FASTQ	264938119	38851f02ae4774b340ff4131a46f793e	ftp.sra.ebi.ac.uk/vol1/err/ERR552/ERR552553	fasp.sra.ebi.ac.uk:/vol1/err/ERR552/ERR552553	ftp.sra.ebi.ac.uk/vol1/err/ERR552/ERR552553	3158-04		WGS of MTBC isolates		2014-06-30
ERR552605	ERP008667	SAMEA2534762	ERS458164	ERX511674	PRJEB7727	ERA323280	1494075	Mycobacterium tuberculosis complex sp.	ILLUMINA	Illumina MiSeq	10010-03_lib951_miseq_r0060_251bp	700	PAIRED	WGS	GENOMIC	unspecified	673515	330764018	FORSCHUNGSZENTRUM BORSTEL;FZB	2015-06-22	2018-11-16	Illumina MiSeq paired end sequencing: 10010-03_lib951_miseq_r0060_251bp	Whole Genome Sequencing of Mycobacterium tuberculosis complex isolates from Sierra Leone	ena-STUDY-FZB-13-11-2014-14:04:40:057-939	10010-03_lib951_miseq_r0060_251bp	10010-03_lib951_miseq_r0060_251bp	123846071;139185936	ab2fa9a36a0812b988185a7cad713697;ead17747dbaf91ad0501af6b37d94b1b	ftp.sra.ebi.ac.uk/vol1/fastq/ERR552/ERR552605/ERR552605_1.fastq.gz;ftp.sra.ebi.ac.uk/vol1/fastq/ERR552/ERR552605/ERR552605_2.fastq.gz	fasp.sra.ebi.ac.uk:/vol1/fastq/ERR552/ERR552605/ERR552605_1.fastq.gz;fasp.sra.ebi.ac.uk:/vol1/fastq/ERR552/ERR552605/ERR552605_2.fastq.gz	ftp.sra.ebi.ac.uk/vol1/fastq/ERR552/ERR552605/ERR552605_1.fastq.gz;ftp.sra.ebi.ac.uk/vol1/fastq/ERR552/ERR552605/ERR552605_2.fastq.gz	121612725;136903587	aad75a8f2a228d7dc6d735bce8024832;7b380118e104aa40ff1c003476599f91	ftp.sra.ebi.ac.uk/vol1/run/ERR552/ERR552605/10010-03_lib951_miseq_r0060_251bp_R1.fastq.gz;ftp.sra.ebi.ac.uk/vol1/run/ERR552/ERR552605/10010-03_lib951_miseq_r0060_251bp_R2.fastq.gz	fasp.sra.ebi.ac.uk:/vol1/run/ERR552/ERR552605/10010-03_lib951_miseq_r0060_251bp_R1.fastq.gz;fasp.sra.ebi.ac.uk:/vol1/run/ERR552/ERR552605/10010-03_lib951_miseq_r0060_251bp_R2.fastq.gz	ftp.sra.ebi.ac.uk/vol1/run/ERR552/ERR552605/10010-03_lib951_miseq_r0060_251bp_R1.fastq.gz;ftp.sra.ebi.ac.uk/vol1/run/ERR552/ERR552605/10010-03_lib951_miseq_r0060_251bp_R2.fastq.gz	FASTQ;FASTQ	214028019	95b8808362ebce88096c30542b0bab93	ftp.sra.ebi.ac.uk/vol1/err/ERR552/ERR552605	fasp.sra.ebi.ac.uk:/vol1/err/ERR552/ERR552605	ftp.sra.ebi.ac.uk/vol1/err/ERR552/ERR552605	10010-03		WGS of MTBC isolates		2014-06-30
ERR552922	ERP008667	SAMEA2535001	ERS458403	ERX511991	PRJEB7727	ERA323280	1494075	Mycobacterium tuberculosis complex sp.	ILLUMINA	Illumina MiSeq	4779-04_lib944_miseq_r0070_251bp	700	PAIRED	WGS	GENOMIC	unspecified	567190	269006643	FORSCHUNGSZENTRUM BORSTEL;FZB	2015-06-22	2018-11-16	Illumina MiSeq paired end sequencing: 4779-04_lib944_miseq_r0070_251bp	Whole Genome Sequencing of Mycobacterium tuberculosis complex isolates from Sierra Leone	ena-STUDY-FZB-13-11-2014-14:04:40:057-939	4779-04_lib944_miseq_r0070_251bp	4779-04_lib944_miseq_r0070_251bp	90992011;106928501	eca6dc918296697a9a0fd57d5bd5ee88;0b09997f8864de27b681797f5ffad149	ftp.sra.ebi.ac.uk/vol1/fastq/ERR552/ERR552922/ERR552922_1.fastq.gz;ftp.sra.ebi.ac.uk/vol1/fastq/ERR552/ERR552922/ERR552922_2.fastq.gz	fasp.sra.ebi.ac.uk:/vol1/fastq/ERR552/ERR552922/ERR552922_1.fastq.gz;fasp.sra.ebi.ac.uk:/vol1/fastq/ERR552/ERR552922/ERR552922_2.fastq.gz	ftp.sra.ebi.ac.uk/vol1/fastq/ERR552/ERR552922/ERR552922_1.fastq.gz;ftp.sra.ebi.ac.uk/vol1/fastq/ERR552/ERR552922/ERR552922_2.fastq.gz	89155714;105027425	eb7d4c3b239b04fe693f6d35b13cdb5e;972bfa4d6c2110ae3165b84b91aa94bd	ftp.sra.ebi.ac.uk/vol1/run/ERR552/ERR552922/4779-04_lib944_miseq_r0070_251bp_R1.fastq.gz;ftp.sra.ebi.ac.uk/vol1/run/ERR552/ERR552922/4779-04_lib944_miseq_r0070_251bp_R2.fastq.gz	fasp.sra.ebi.ac.uk:/vol1/run/ERR552/ERR552922/4779-04_lib944_miseq_r0070_251bp_R1.fastq.gz;fasp.sra.ebi.ac.uk:/vol1/run/ERR552/ERR552922/4779-04_lib944_miseq_r0070_251bp_R2.fastq.gz	ftp.sra.ebi.ac.uk/vol1/run/ERR552/ERR552922/4779-04_lib944_miseq_r0070_251bp_R1.fastq.gz;ftp.sra.ebi.ac.uk/vol1/run/ERR552/ERR552922/4779-04_lib944_miseq_r0070_251bp_R2.fastq.gz	FASTQ;FASTQ	159671871	630207958b504bc9b199d0e918f3209b	ftp.sra.ebi.ac.uk/vol1/err/ERR552/ERR552922	fasp.sra.ebi.ac.uk:/vol1/err/ERR552/ERR552922	ftp.sra.ebi.ac.uk/vol1/err/ERR552/ERR552922	4779-04		WGS of MTBC isolates		2014-06-30
ERR552979	ERP008667	SAMEA2535046	ERS458448	ERX512048	PRJEB7727	ERA323280	1494075	Mycobacterium tuberculosis complex sp.	ILLUMINA	Illumina MiSeq	6639-04_lib965_miseq_r0061_251bp	700	PAIRED	WGS	GENOMIC	unspecified	1412163	689926073	FORSCHUNGSZENTRUM BORSTEL;FZB	2015-06-22	2018-11-16	Illumina MiSeq paired end sequencing: 6639-04_lib965_miseq_r0061_251bp	Whole Genome Sequencing of Mycobacterium tuberculosis complex isolates from Sierra Leone	ena-STUDY-FZB-13-11-2014-14:04:40:057-939	6639-04_lib965_miseq_r0061_251bp	6639-04_lib965_miseq_r0061_251bp	249178583;293459759	2fa311459bdfc3408e13fabc8c81fccb;c1ef70fd7f5786addc3cd1d7aa9850bd	ftp.sra.ebi.ac.uk/vol1/fastq/ERR552/ERR552979/ERR552979_1.fastq.gz;ftp.sra.ebi.ac.uk/vol1/fastq/ERR552/ERR552979/ERR552979_2.fastq.gz	fasp.sra.ebi.ac.uk:/vol1/fastq/ERR552/ERR552979/ERR552979_1.fastq.gz;fasp.sra.ebi.ac.uk:/vol1/fastq/ERR552/ERR552979/ERR552979_2.fastq.gz	ftp.sra.ebi.ac.uk/vol1/fastq/ERR552/ERR552979/ERR552979_1.fastq.gz;ftp.sra.ebi.ac.uk/vol1/fastq/ERR552/ERR552979/ERR552979_2.fastq.gz	244461699;288588207	3737d163f7e03bef57672a7254916ff9;54bd21869f351cbcafd84ef0be7365ff	ftp.sra.ebi.ac.uk/vol1/run/ERR552/ERR552979/6639-04_lib965_miseq_r0061_251bp_R1.fastq.gz;ftp.sra.ebi.ac.uk/vol1/run/ERR552/ERR552979/6639-04_lib965_miseq_r0061_251bp_R2.fastq.gz	fasp.sra.ebi.ac.uk:/vol1/run/ERR552/ERR552979/6639-04_lib965_miseq_r0061_251bp_R1.fastq.gz;fasp.sra.ebi.ac.uk:/vol1/run/ERR552/ERR552979/6639-04_lib965_miseq_r0061_251bp_R2.fastq.gz	ftp.sra.ebi.ac.uk/vol1/run/ERR552/ERR552979/6639-04_lib965_miseq_r0061_251bp_R1.fastq.gz;ftp.sra.ebi.ac.uk/vol1/run/ERR552/ERR552979/6639-04_lib965_miseq_r0061_251bp_R2.fastq.gz	FASTQ;FASTQ	443933110	7c929116c53ef46ebd48ea12cebddc8c	ftp.sra.ebi.ac.uk/vol1/err/ERR552/ERR552979	fasp.sra.ebi.ac.uk:/vol1/err/ERR552/ERR552979	ftp.sra.ebi.ac.uk/vol1/err/ERR552/ERR552979	6639-04		WGS of MTBC isolates		2014-06-30
ERR553030	ERP008667	SAMEA2535082	ERS458484	ERX512099	PRJEB7727	ERA323280	1494075	Mycobacterium tuberculosis complex sp.	ILLUMINA	Illumina MiSeq	7000-03_lib913_miseq_r0059_251bp	700	PAIRED	WGS	GENOMIC	unspecified	278173	135186591	FORSCHUNGSZENTRUM BORSTEL;FZB	2015-06-22	2018-11-16	Illumina MiSeq paired end sequencing: 7000-03_lib913_miseq_r0059_251bp	Whole Genome Sequencing of Mycobacterium tuberculosis complex isolates from Sierra Leone	ena-STUDY-FZB-13-11-2014-14:04:40:057-939	7000-03_lib913_miseq_r0059_251bp	7000-03_lib913_miseq_r0059_251bp	42568295;49467173	62274f012b1d03c15a6b8cdef99fcc38;1bb3dba5627f34466369dc8004dc85ef	ftp.sra.ebi.ac.uk/vol1/fastq/ERR553/ERR553030/ERR553030_1.fastq.gz;ftp.sra.ebi.ac.uk/vol1/fastq/ERR553/ERR553030/ERR553030_2.fastq.gz	fasp.sra.ebi.ac.uk:/vol1/fastq/ERR553/ERR553030/ERR553030_1.fastq.gz;fasp.sra.ebi.ac.uk:/vol1/fastq/ERR553/ERR553030/ERR553030_2.fastq.gz	ftp.sra.ebi.ac.uk/vol1/fastq/ERR553/ERR553030/ERR553030_1.fastq.gz;ftp.sra.ebi.ac.uk/vol1/fastq/ERR553/ERR553030/ERR553030_2.fastq.gz	41665108;48538250	e64072384b96db02626aa27960d7617b;c36f86ccf84e59afc875f5bbaa0395d7	ftp.sra.ebi.ac.uk/vol1/run/ERR553/ERR553030/7000-03_lib913_miseq_r0059_251bp_R1.fastq.gz;ftp.sra.ebi.ac.uk/vol1/run/ERR553/ERR553030/7000-03_lib913_miseq_r0059_251bp_R2.fastq.gz	fasp.sra.ebi.ac.uk:/vol1/run/ERR553/ERR553030/7000-03_lib913_miseq_r0059_251bp_R1.fastq.gz;fasp.sra.ebi.ac.uk:/vol1/run/ERR553/ERR553030/7000-03_lib913_miseq_r0059_251bp_R2.fastq.gz	ftp.sra.ebi.ac.uk/vol1/run/ERR553/ERR553030/7000-03_lib913_miseq_r0059_251bp_R1.fastq.gz;ftp.sra.ebi.ac.uk/vol1/run/ERR553/ERR553030/7000-03_lib913_miseq_r0059_251bp_R2.fastq.gz	FASTQ;FASTQ	73388826	7056fad23b06bd276d91b69ed9c57d73	ftp.sra.ebi.ac.uk/vol1/err/ERR553/ERR553030	fasp.sra.ebi.ac.uk:/vol1/err/ERR553/ERR553030	ftp.sra.ebi.ac.uk/vol1/err/ERR553/ERR553030	7000-03		WGS of MTBC isolates		2014-06-30
ERR553164	ERP008667	SAMEA2535186	ERS458588	ERX512233	PRJEB7727	ERA323280	1494075	Mycobacterium tuberculosis complex sp.	ILLUMINA	Illumina MiSeq	4514-03_lib901_miseq_r0065_251bp	700	PAIRED	WGS	GENOMIC	unspecified	180028	88052981	FORSCHUNGSZENTRUM BORSTEL;FZB	2015-06-22	2018-11-16	Illumina MiSeq paired end sequencing: 4514-03_lib901_miseq_r0065_251bp	Whole Genome Sequencing of Mycobacterium tuberculosis complex isolates from Sierra Leone	ena-STUDY-FZB-13-11-2014-14:04:40:057-939	4514-03_lib901_miseq_r0065_251bp	4514-03_lib901_miseq_r0065_251bp	36728232;35846791	80b23598522b316f3c53a2e6e1d43004;6a7e92c272d29ac1af912a2ed3ef821b	ftp.sra.ebi.ac.uk/vol1/fastq/ERR553/ERR553164/ERR553164_1.fastq.gz;ftp.sra.ebi.ac.uk/vol1/fastq/ERR553/ERR553164/ERR553164_2.fastq.gz	fasp.sra.ebi.ac.uk:/vol1/fastq/ERR553/ERR553164/ERR553164_1.fastq.gz;fasp.sra.ebi.ac.uk:/vol1/fastq/ERR553/ERR553164/ERR553164_2.fastq.gz	ftp.sra.ebi.ac.uk/vol1/fastq/ERR553/ERR553164/ERR553164_1.fastq.gz;ftp.sra.ebi.ac.uk/vol1/fastq/ERR553/ERR553164/ERR553164_2.fastq.gz	36127726;35246464	3b52f5246e5038d90484de5b43316fd9;4481e5fe79647a30c09c2c5f872110d2	ftp.sra.ebi.ac.uk/vol1/run/ERR553/ERR553164/4514-03_lib901_miseq_r0065_251bp_R1.fastq.gz;ftp.sra.ebi.ac.uk/vol1/run/ERR553/ERR553164/4514-03_lib901_miseq_r0065_251bp_R2.fastq.gz	fasp.sra.ebi.ac.uk:/vol1/run/ERR553/ERR553164/4514-03_lib901_miseq_r0065_251bp_R1.fastq.gz;fasp.sra.ebi.ac.uk:/vol1/run/ERR553/ERR553164/4514-03_lib901_miseq_r0065_251bp_R2.fastq.gz	ftp.sra.ebi.ac.uk/vol1/run/ERR553/ERR553164/4514-03_lib901_miseq_r0065_251bp_R1.fastq.gz;ftp.sra.ebi.ac.uk/vol1/run/ERR553/ERR553164/4514-03_lib901_miseq_r0065_251bp_R2.fastq.gz	FASTQ;FASTQ	59064584	f347712d1bcfcddb143aa4cc131013b9	ftp.sra.ebi.ac.uk/vol1/err/ERR553/ERR553164	fasp.sra.ebi.ac.uk:/vol1/err/ERR553/ERR553164	ftp.sra.ebi.ac.uk/vol1/err/ERR553/ERR553164	4514-03		WGS of MTBC isolates		2014-06-30
ERR553166	ERP008667	SAMEA2535186	ERS458588	ERX512235	PRJEB7727	ERA323280	1494075	Mycobacterium tuberculosis complex sp.	ILLUMINA	Illumina MiSeq	4514-03_lib901_miseq_r0058_251bp	700	PAIRED	WGS	GENOMIC	unspecified	389616	191159378	FORSCHUNGSZENTRUM BORSTEL;FZB	2015-06-22	2018-11-16	Illumina MiSeq paired end sequencing: 4514-03_lib901_miseq_r0058_251bp	Whole Genome Sequencing of Mycobacterium tuberculosis complex isolates from Sierra Leone	ena-STUDY-FZB-13-11-2014-14:04:40:057-939	4514-03_lib901_miseq_r0058_251bp	4514-03_lib901_miseq_r0058_251bp	76777532;77988154	b29d29d9ad9edf051191d45d71c2d461;f2e1cc8940a5752364c602edddfa32dd	ftp.sra.ebi.ac.uk/vol1/fastq/ERR553/ERR553166/ERR553166_1.fastq.gz;ftp.sra.ebi.ac.uk/vol1/fastq/ERR553/ERR553166/ERR553166_2.fastq.gz	fasp.sra.ebi.ac.uk:/vol1/fastq/ERR553/ERR553166/ERR553166_1.fastq.gz;fasp.sra.ebi.ac.uk:/vol1/fastq/ERR553/ERR553166/ERR553166_2.fastq.gz	ftp.sra.ebi.ac.uk/vol1/fastq/ERR553/ERR553166/ERR553166_1.fastq.gz;ftp.sra.ebi.ac.uk/vol1/fastq/ERR553/ERR553166/ERR553166_2.fastq.gz	75472614;76676966	222796e998326411c65d6d5b86adb6bd;4883575fdbc263cb386592678a1d9c4a	ftp.sra.ebi.ac.uk/vol1/run/ERR553/ERR553166/4514-03_lib901_miseq_r0058_251bp_R1.fastq.gz;ftp.sra.ebi.ac.uk/vol1/run/ERR553/ERR553166/4514-03_lib901_miseq_r0058_251bp_R2.fastq.gz	fasp.sra.ebi.ac.uk:/vol1/run/ERR553/ERR553166/4514-03_lib901_miseq_r0058_251bp_R1.fastq.gz;fasp.sra.ebi.ac.uk:/vol1/run/ERR553/ERR553166/4514-03_lib901_miseq_r0058_251bp_R2.fastq.gz	ftp.sra.ebi.ac.uk/vol1/run/ERR553/ERR553166/4514-03_lib901_miseq_r0058_251bp_R1.fastq.gz;ftp.sra.ebi.ac.uk/vol1/run/ERR553/ERR553166/4514-03_lib901_miseq_r0058_251bp_R2.fastq.gz	FASTQ;FASTQ	125802070	9ebea3329d164a616a082188432265bd	ftp.sra.ebi.ac.uk/vol1/err/ERR553/ERR553166	fasp.sra.ebi.ac.uk:/vol1/err/ERR553/ERR553166	ftp.sra.ebi.ac.uk/vol1/err/ERR553/ERR553166	4514-03		WGS of MTBC isolates		2014-06-30
ERR553172	ERP008667	SAMEA2535189	ERS458591	ERX512241	PRJEB7727	ERA323280	1494075	Mycobacterium tuberculosis complex sp.	ILLUMINA	Illumina MiSeq	6771-04_lib1462_miseq_r0083_301bp	700	PAIRED	WGS	GENOMIC	unspecified	870686	502488066	FORSCHUNGSZENTRUM BORSTEL;FZB	2015-06-22	2018-11-16	Illumina MiSeq paired end sequencing: 6771-04_lib1462_miseq_r0083_301bp	Whole Genome Sequencing of Mycobacterium tuberculosis complex isolates from Sierra Leone	ena-STUDY-FZB-13-11-2014-14:04:40:057-939	6771-04_lib1462_miseq_r0083_301bp	6771-04_lib1462_miseq_r0083_301bp	170172170;202707750	6fbb18dffc9ef26abe20700b41ff4fbf;ae00292f135e2669d9ee6565d8f2f070	ftp.sra.ebi.ac.uk/vol1/fastq/ERR553/ERR553172/ERR553172_1.fastq.gz;ftp.sra.ebi.ac.uk/vol1/fastq/ERR553/ERR553172/ERR553172_2.fastq.gz	fasp.sra.ebi.ac.uk:/vol1/fastq/ERR553/ERR553172/ERR553172_1.fastq.gz;fasp.sra.ebi.ac.uk:/vol1/fastq/ERR553/ERR553172/ERR553172_2.fastq.gz	ftp.sra.ebi.ac.uk/vol1/fastq/ERR553/ERR553172/ERR553172_1.fastq.gz;ftp.sra.ebi.ac.uk/vol1/fastq/ERR553/ERR553172/ERR553172_2.fastq.gz	167647398;200852148	184e306d281742f4764e1acd46d49c91;0c93e9ba23e45bc4eac87ad32cecbc0e	ftp.sra.ebi.ac.uk/vol1/run/ERR553/ERR553172/6771-04_lib1462_miseq_r0083_301bp_R1.fastq.gz;ftp.sra.ebi.ac.uk/vol1/run/ERR553/ERR553172/6771-04_lib1462_miseq_r0083_301bp_R2.fastq.gz	fasp.sra.ebi.ac.uk:/vol1/run/ERR553/ERR553172/6771-04_lib1462_miseq_r0083_301bp_R1.fastq.gz;fasp.sra.ebi.ac.uk:/vol1/run/ERR553/ERR553172/6771-04_lib1462_miseq_r0083_301bp_R2.fastq.gz	ftp.sra.ebi.ac.uk/vol1/run/ERR553/ERR553172/6771-04_lib1462_miseq_r0083_301bp_R1.fastq.gz;ftp.sra.ebi.ac.uk/vol1/run/ERR553/ERR553172/6771-04_lib1462_miseq_r0083_301bp_R2.fastq.gz	FASTQ;FASTQ	302928472	5a6d008c3b8ed7d6fb6b0e50b6ca0486	ftp.sra.ebi.ac.uk/vol1/err/ERR553/ERR553172	fasp.sra.ebi.ac.uk:/vol1/err/ERR553/ERR553172	ftp.sra.ebi.ac.uk/vol1/err/ERR553/ERR553172	6771-04		WGS of MTBC isolates		2014-06-30
ERR553258	ERP008667	SAMEA2535254	ERS458656	ERX512327	PRJEB7727	ERA323280	1494075	Mycobacterium tuberculosis complex sp.	ILLUMINA	Illumina MiSeq	4717-04_lib898_miseq_r0058_251bp	700	PAIRED	WGS	GENOMIC	unspecified	699143	340354494	FORSCHUNGSZENTRUM BORSTEL;FZB	2015-06-22	2018-11-16	Illumina MiSeq paired end sequencing: 4717-04_lib898_miseq_r0058_251bp	Whole Genome Sequencing of Mycobacterium tuberculosis complex isolates from Sierra Leone	ena-STUDY-FZB-13-11-2014-14:04:40:057-939	4717-04_lib898_miseq_r0058_251bp	4717-04_lib898_miseq_r0058_251bp	128434452;142979303	5312ff73c87ca7b00ec0b6bd3fcda497;f8f2e1f3d4a85f4f2697453dc349f1c7	ftp.sra.ebi.ac.uk/vol1/fastq/ERR553/ERR553258/ERR553258_1.fastq.gz;ftp.sra.ebi.ac.uk/vol1/fastq/ERR553/ERR553258/ERR553258_2.fastq.gz	fasp.sra.ebi.ac.uk:/vol1/fastq/ERR553/ERR553258/ERR553258_1.fastq.gz;fasp.sra.ebi.ac.uk:/vol1/fastq/ERR553/ERR553258/ERR553258_2.fastq.gz	ftp.sra.ebi.ac.uk/vol1/fastq/ERR553/ERR553258/ERR553258_1.fastq.gz;ftp.sra.ebi.ac.uk/vol1/fastq/ERR553/ERR553258/ERR553258_2.fastq.gz	126063340;140552576	3fb6e663ad3959826c87aa049faf613a;76820871b408aedb816eb030768c0aac	ftp.sra.ebi.ac.uk/vol1/run/ERR553/ERR553258/4717-04_lib898_miseq_r0058_251bp_R1.fastq.gz;ftp.sra.ebi.ac.uk/vol1/run/ERR553/ERR553258/4717-04_lib898_miseq_r0058_251bp_R2.fastq.gz	fasp.sra.ebi.ac.uk:/vol1/run/ERR553/ERR553258/4717-04_lib898_miseq_r0058_251bp_R1.fastq.gz;fasp.sra.ebi.ac.uk:/vol1/run/ERR553/ERR553258/4717-04_lib898_miseq_r0058_251bp_R2.fastq.gz	ftp.sra.ebi.ac.uk/vol1/run/ERR553/ERR553258/4717-04_lib898_miseq_r0058_251bp_R1.fastq.gz;ftp.sra.ebi.ac.uk/vol1/run/ERR553/ERR553258/4717-04_lib898_miseq_r0058_251bp_R2.fastq.gz	FASTQ;FASTQ	220887587	632515135b633abdb0bdf1889a0f8ec0	ftp.sra.ebi.ac.uk/vol1/err/ERR553/ERR553258	fasp.sra.ebi.ac.uk:/vol1/err/ERR553/ERR553258	ftp.sra.ebi.ac.uk/vol1/err/ERR553/ERR553258	4717-04		WGS of MTBC isolates		2014-06-30
ERR553371	ERP008667	SAMEA2535344	ERS458746	ERX512440	PRJEB7727	ERA323280	1494075	Mycobacterium tuberculosis complex sp.	ILLUMINA	Illumina MiSeq	3734-04_lib895_miseq_r0058_251bp	700	PAIRED	WGS	GENOMIC	unspecified	654039	318164587	FORSCHUNGSZENTRUM BORSTEL;FZB	2015-06-22	2018-11-16	Illumina MiSeq paired end sequencing: 3734-04_lib895_miseq_r0058_251bp	Whole Genome Sequencing of Mycobacterium tuberculosis complex isolates from Sierra Leone	ena-STUDY-FZB-13-11-2014-14:04:40:057-939	3734-04_lib895_miseq_r0058_251bp	3734-04_lib895_miseq_r0058_251bp	127211543;126980841	2accec2af8b4b9c4d3ac7904b06906db;1c2b5ca2a916dd7bad5abd0fc9c9f1f3	ftp.sra.ebi.ac.uk/vol1/fastq/ERR553/ERR553371/ERR553371_1.fastq.gz;ftp.sra.ebi.ac.uk/vol1/fastq/ERR553/ERR553371/ERR553371_2.fastq.gz	fasp.sra.ebi.ac.uk:/vol1/fastq/ERR553/ERR553371/ERR553371_1.fastq.gz;fasp.sra.ebi.ac.uk:/vol1/fastq/ERR553/ERR553371/ERR553371_2.fastq.gz	ftp.sra.ebi.ac.uk/vol1/fastq/ERR553/ERR553371/ERR553371_1.fastq.gz;ftp.sra.ebi.ac.uk/vol1/fastq/ERR553/ERR553371/ERR553371_2.fastq.gz	124968849;124736521	b1beeef5c4df90b2fa6e6e0f5420edea;236b4d4130c9cd40642ff9a706a41231	ftp.sra.ebi.ac.uk/vol1/run/ERR553/ERR553371/3734-04_lib895_miseq_r0058_251bp_R1.fastq.gz;ftp.sra.ebi.ac.uk/vol1/run/ERR553/ERR553371/3734-04_lib895_miseq_r0058_251bp_R2.fastq.gz	fasp.sra.ebi.ac.uk:/vol1/run/ERR553/ERR553371/3734-04_lib895_miseq_r0058_251bp_R1.fastq.gz;fasp.sra.ebi.ac.uk:/vol1/run/ERR553/ERR553371/3734-04_lib895_miseq_r0058_251bp_R2.fastq.gz	ftp.sra.ebi.ac.uk/vol1/run/ERR553/ERR553371/3734-04_lib895_miseq_r0058_251bp_R1.fastq.gz;ftp.sra.ebi.ac.uk/vol1/run/ERR553/ERR553371/3734-04_lib895_miseq_r0058_251bp_R2.fastq.gz	FASTQ;FASTQ	206375381	f27709a83f57010e68cafaa1b4c095a8	ftp.sra.ebi.ac.uk/vol1/err/ERR553/ERR553371	fasp.sra.ebi.ac.uk:/vol1/err/ERR553/ERR553371	ftp.sra.ebi.ac.uk/vol1/err/ERR553/ERR553371	3734-04		WGS of MTBC isolates		2014-06-30
ERR550712	ERP008667	SAMEA2533414	ERS456816	ERX509781	PRJEB7727	ERA323280	1494075	Mycobacterium tuberculosis complex sp.	ILLUMINA	Illumina MiSeq	6775-04_lib963_miseq_r0061_251bp	700	PAIRED	WGS	GENOMIC	unspecified	861173	422241195	FORSCHUNGSZENTRUM BORSTEL;FZB	2015-06-22	2018-11-16	Illumina MiSeq paired end sequencing: 6775-04_lib963_miseq_r0061_251bp	Whole Genome Sequencing of Mycobacterium tuberculosis complex isolates from Sierra Leone	ena-STUDY-FZB-13-11-2014-14:04:40:057-939	6775-04_lib963_miseq_r0061_251bp	6775-04_lib963_miseq_r0061_251bp	157171272;176516194	95b468d81a0c2352b92bc7610faace5b;5733ad40821c194f33098d53300a4d68	ftp.sra.ebi.ac.uk/vol1/fastq/ERR550/ERR550712/ERR550712_1.fastq.gz;ftp.sra.ebi.ac.uk/vol1/fastq/ERR550/ERR550712/ERR550712_2.fastq.gz	fasp.sra.ebi.ac.uk:/vol1/fastq/ERR550/ERR550712/ERR550712_1.fastq.gz;fasp.sra.ebi.ac.uk:/vol1/fastq/ERR550/ERR550712/ERR550712_2.fastq.gz	ftp.sra.ebi.ac.uk/vol1/fastq/ERR550/ERR550712/ERR550712_1.fastq.gz;ftp.sra.ebi.ac.uk/vol1/fastq/ERR550/ERR550712/ERR550712_2.fastq.gz	154310708;173599486	bb005a1978ebf82fa1ab1961fd188595;353b1370539e33fc1e10c4e3a0bc77ef	ftp.sra.ebi.ac.uk/vol1/run/ERR550/ERR550712/6775-04_lib963_miseq_r0061_251bp_R1.fastq.gz;ftp.sra.ebi.ac.uk/vol1/run/ERR550/ERR550712/6775-04_lib963_miseq_r0061_251bp_R2.fastq.gz	fasp.sra.ebi.ac.uk:/vol1/run/ERR550/ERR550712/6775-04_lib963_miseq_r0061_251bp_R1.fastq.gz;fasp.sra.ebi.ac.uk:/vol1/run/ERR550/ERR550712/6775-04_lib963_miseq_r0061_251bp_R2.fastq.gz	ftp.sra.ebi.ac.uk/vol1/run/ERR550/ERR550712/6775-04_lib963_miseq_r0061_251bp_R1.fastq.gz;ftp.sra.ebi.ac.uk/vol1/run/ERR550/ERR550712/6775-04_lib963_miseq_r0061_251bp_R2.fastq.gz	FASTQ;FASTQ	271893800	94d15213a6c1875797f5974cede7f482	ftp.sra.ebi.ac.uk/vol1/err/ERR550/ERR550712	fasp.sra.ebi.ac.uk:/vol1/err/ERR550/ERR550712	ftp.sra.ebi.ac.uk/vol1/err/ERR550/ERR550712	6775-04		WGS of MTBC isolates		2014-06-30
ERR550729	ERP008667	SAMEA2533427	ERS456829	ERX509798	PRJEB7727	ERA323280	1494075	Mycobacterium tuberculosis complex sp.	ILLUMINA	Illumina MiSeq	420-04_lib935_miseq_r0062_251bp	700	PAIRED	WGS	GENOMIC	unspecified	838540	403647381	FORSCHUNGSZENTRUM BORSTEL;FZB	2015-06-22	2018-11-16	Illumina MiSeq paired end sequencing: 420-04_lib935_miseq_r0062_251bp	Whole Genome Sequencing of Mycobacterium tuberculosis complex isolates from Sierra Leone	ena-STUDY-FZB-13-11-2014-14:04:40:057-939	420-04_lib935_miseq_r0062_251bp	420-04_lib935_miseq_r0062_251bp	153154232;168904262	522e5b87acf712ef0b6f40b877939130;1eeaafadeddc346c82b3c28225e3df82	ftp.sra.ebi.ac.uk/vol1/fastq/ERR550/ERR550729/ERR550729_1.fastq.gz;ftp.sra.ebi.ac.uk/vol1/fastq/ERR550/ERR550729/ERR550729_2.fastq.gz	fasp.sra.ebi.ac.uk:/vol1/fastq/ERR550/ERR550729/ERR550729_1.fastq.gz;fasp.sra.ebi.ac.uk:/vol1/fastq/ERR550/ERR550729/ERR550729_2.fastq.gz	ftp.sra.ebi.ac.uk/vol1/fastq/ERR550/ERR550729/ERR550729_1.fastq.gz;ftp.sra.ebi.ac.uk/vol1/fastq/ERR550/ERR550729/ERR550729_2.fastq.gz	150324666;166006679	6cd7178297be222f7f9ceab227b2cfcf;02933cfe6f906793209f753dfdb2b3f7	ftp.sra.ebi.ac.uk/vol1/run/ERR550/ERR550729/420-04_lib935_miseq_r0062_251bp_R1.fastq.gz;ftp.sra.ebi.ac.uk/vol1/run/ERR550/ERR550729/420-04_lib935_miseq_r0062_251bp_R2.fastq.gz	fasp.sra.ebi.ac.uk:/vol1/run/ERR550/ERR550729/420-04_lib935_miseq_r0062_251bp_R1.fastq.gz;fasp.sra.ebi.ac.uk:/vol1/run/ERR550/ERR550729/420-04_lib935_miseq_r0062_251bp_R2.fastq.gz	ftp.sra.ebi.ac.uk/vol1/run/ERR550/ERR550729/420-04_lib935_miseq_r0062_251bp_R1.fastq.gz;ftp.sra.ebi.ac.uk/vol1/run/ERR550/ERR550729/420-04_lib935_miseq_r0062_251bp_R2.fastq.gz	FASTQ;FASTQ	261075577	3f3faa75d9f4fb2b923f38e354d7ed23	ftp.sra.ebi.ac.uk/vol1/err/ERR550/ERR550729	fasp.sra.ebi.ac.uk:/vol1/err/ERR550/ERR550729	ftp.sra.ebi.ac.uk/vol1/err/ERR550/ERR550729	420-04		WGS of MTBC isolates		2014-06-30
ERR550902	ERP008667	SAMEA2533550	ERS456952	ERX509971	PRJEB7727	ERA323280	1494075	Mycobacterium tuberculosis complex sp.	ILLUMINA	Illumina MiSeq	6463-04_lib910_miseq_r0066_251bp	700	PAIRED	WGS	GENOMIC	unspecified	817462	395192491	FORSCHUNGSZENTRUM BORSTEL;FZB	2015-06-22	2018-11-16	Illumina MiSeq paired end sequencing: 6463-04_lib910_miseq_r0066_251bp	Whole Genome Sequencing of Mycobacterium tuberculosis complex isolates from Sierra Leone	ena-STUDY-FZB-13-11-2014-14:04:40:057-939	6463-04_lib910_miseq_r0066_251bp	6463-04_lib910_miseq_r0066_251bp	147633711;171461275	cb0c8362c8f301217fa6526c708b42c5;7f6721c0011573129ade88cca6b9eafa	ftp.sra.ebi.ac.uk/vol1/fastq/ERR550/ERR550902/ERR550902_1.fastq.gz;ftp.sra.ebi.ac.uk/vol1/fastq/ERR550/ERR550902/ERR550902_2.fastq.gz	fasp.sra.ebi.ac.uk:/vol1/fastq/ERR550/ERR550902/ERR550902_1.fastq.gz;fasp.sra.ebi.ac.uk:/vol1/fastq/ERR550/ERR550902/ERR550902_2.fastq.gz	ftp.sra.ebi.ac.uk/vol1/fastq/ERR550/ERR550902/ERR550902_1.fastq.gz;ftp.sra.ebi.ac.uk/vol1/fastq/ERR550/ERR550902/ERR550902_2.fastq.gz	144862762;168582550	78c4eef858c88717b49b0be3d7136767;741306acdb59e72aefa8ea388fd50126	ftp.sra.ebi.ac.uk/vol1/run/ERR550/ERR550902/6463-04_lib910_miseq_r0066_251bp_R1.fastq.gz;ftp.sra.ebi.ac.uk/vol1/run/ERR550/ERR550902/6463-04_lib910_miseq_r0066_251bp_R2.fastq.gz	fasp.sra.ebi.ac.uk:/vol1/run/ERR550/ERR550902/6463-04_lib910_miseq_r0066_251bp_R1.fastq.gz;fasp.sra.ebi.ac.uk:/vol1/run/ERR550/ERR550902/6463-04_lib910_miseq_r0066_251bp_R2.fastq.gz	ftp.sra.ebi.ac.uk/vol1/run/ERR550/ERR550902/6463-04_lib910_miseq_r0066_251bp_R1.fastq.gz;ftp.sra.ebi.ac.uk/vol1/run/ERR550/ERR550902/6463-04_lib910_miseq_r0066_251bp_R2.fastq.gz	FASTQ;FASTQ	261408889	495debe7eec8be6970988c54986ae81b	ftp.sra.ebi.ac.uk/vol1/err/ERR550/ERR550902	fasp.sra.ebi.ac.uk:/vol1/err/ERR550/ERR550902	ftp.sra.ebi.ac.uk/vol1/err/ERR550/ERR550902	6463-04		WGS of MTBC isolates		2014-06-30
ERR550931	ERP008667	SAMEA2533572	ERS456974	ERX510000	PRJEB7727	ERA323280	1494075	Mycobacterium tuberculosis complex sp.	ILLUMINA	Illumina MiSeq	10208-02_lib969_miseq_r0062_251bp	700	PAIRED	WGS	GENOMIC	unspecified	660067	321659930	FORSCHUNGSZENTRUM BORSTEL;FZB	2015-06-22	2018-11-16	Illumina MiSeq paired end sequencing: 10208-02_lib969_miseq_r0062_251bp	Whole Genome Sequencing of Mycobacterium tuberculosis complex isolates from Sierra Leone	ena-STUDY-FZB-13-11-2014-14:04:40:057-939	10208-02_lib969_miseq_r0062_251bp	10208-02_lib969_miseq_r0062_251bp	123536220;131627822	0ca66f294384609b658b4152e59012f5;219baa7d744f57c90479ed9b78390a3e	ftp.sra.ebi.ac.uk/vol1/fastq/ERR550/ERR550931/ERR550931_1.fastq.gz;ftp.sra.ebi.ac.uk/vol1/fastq/ERR550/ERR550931/ERR550931_2.fastq.gz	fasp.sra.ebi.ac.uk:/vol1/fastq/ERR550/ERR550931/ERR550931_1.fastq.gz;fasp.sra.ebi.ac.uk:/vol1/fastq/ERR550/ERR550931/ERR550931_2.fastq.gz	ftp.sra.ebi.ac.uk/vol1/fastq/ERR550/ERR550931/ERR550931_1.fastq.gz;ftp.sra.ebi.ac.uk/vol1/fastq/ERR550/ERR550931/ERR550931_2.fastq.gz	121299049;129360497	f1c600933c6518e565fb0ba76bafcb28;33ac691995f0fd3b150b1aacab3b974d	ftp.sra.ebi.ac.uk/vol1/run/ERR550/ERR550931/10208-02_lib969_miseq_r0062_251bp_R1.fastq.gz;ftp.sra.ebi.ac.uk/vol1/run/ERR550/ERR550931/10208-02_lib969_miseq_r0062_251bp_R2.fastq.gz	fasp.sra.ebi.ac.uk:/vol1/run/ERR550/ERR550931/10208-02_lib969_miseq_r0062_251bp_R1.fastq.gz;fasp.sra.ebi.ac.uk:/vol1/run/ERR550/ERR550931/10208-02_lib969_miseq_r0062_251bp_R2.fastq.gz	ftp.sra.ebi.ac.uk/vol1/run/ERR550/ERR550931/10208-02_lib969_miseq_r0062_251bp_R1.fastq.gz;ftp.sra.ebi.ac.uk/vol1/run/ERR550/ERR550931/10208-02_lib969_miseq_r0062_251bp_R2.fastq.gz	FASTQ;FASTQ	206458433	c12ed75b076c7eaf4bfda870feecb074	ftp.sra.ebi.ac.uk/vol1/err/ERR550/ERR550931	fasp.sra.ebi.ac.uk:/vol1/err/ERR550/ERR550931	ftp.sra.ebi.ac.uk/vol1/err/ERR550/ERR550931	10208-02		WGS of MTBC isolates		2014-06-30
ERR550964	ERP008667	SAMEA2533595	ERS456997	ERX510033	PRJEB7727	ERA323280	1494075	Mycobacterium tuberculosis complex sp.	ILLUMINA	Illumina MiSeq	4783-04_lib896_miseq_r0058_251bp	700	PAIRED	WGS	GENOMIC	unspecified	354886	174696336	FORSCHUNGSZENTRUM BORSTEL;FZB	2015-06-22	2018-11-16	Illumina MiSeq paired end sequencing: 4783-04_lib896_miseq_r0058_251bp	Whole Genome Sequencing of Mycobacterium tuberculosis complex isolates from Sierra Leone	ena-STUDY-FZB-13-11-2014-14:04:40:057-939	4783-04_lib896_miseq_r0058_251bp	4783-04_lib896_miseq_r0058_251bp	71383179;72616673	5ba742e048b79b88886d79fdb58a688b;c46314df1f7731d8496fde15df0bbb49	ftp.sra.ebi.ac.uk/vol1/fastq/ERR550/ERR550964/ERR550964_1.fastq.gz;ftp.sra.ebi.ac.uk/vol1/fastq/ERR550/ERR550964/ERR550964_2.fastq.gz	fasp.sra.ebi.ac.uk:/vol1/fastq/ERR550/ERR550964/ERR550964_1.fastq.gz;fasp.sra.ebi.ac.uk:/vol1/fastq/ERR550/ERR550964/ERR550964_2.fastq.gz	ftp.sra.ebi.ac.uk/vol1/fastq/ERR550/ERR550964/ERR550964_1.fastq.gz;ftp.sra.ebi.ac.uk/vol1/fastq/ERR550/ERR550964/ERR550964_2.fastq.gz	70167534;71391966	72842966b40ce00a9b90ffe71515c02a;61658dd34539890b2871a502f9a36e2f	ftp.sra.ebi.ac.uk/vol1/run/ERR550/ERR550964/4783-04_lib896_miseq_r0058_251bp_R1.fastq.gz;ftp.sra.ebi.ac.uk/vol1/run/ERR550/ERR550964/4783-04_lib896_miseq_r0058_251bp_R2.fastq.gz	fasp.sra.ebi.ac.uk:/vol1/run/ERR550/ERR550964/4783-04_lib896_miseq_r0058_251bp_R1.fastq.gz;fasp.sra.ebi.ac.uk:/vol1/run/ERR550/ERR550964/4783-04_lib896_miseq_r0058_251bp_R2.fastq.gz	ftp.sra.ebi.ac.uk/vol1/run/ERR550/ERR550964/4783-04_lib896_miseq_r0058_251bp_R1.fastq.gz;ftp.sra.ebi.ac.uk/vol1/run/ERR550/ERR550964/4783-04_lib896_miseq_r0058_251bp_R2.fastq.gz	FASTQ;FASTQ	117224622	64617c7180edf2461645e08d5c9dfd51	ftp.sra.ebi.ac.uk/vol1/err/ERR550/ERR550964	fasp.sra.ebi.ac.uk:/vol1/err/ERR550/ERR550964	ftp.sra.ebi.ac.uk/vol1/err/ERR550/ERR550964	4783-04		WGS of MTBC isolates		2014-06-30
ERR551038	ERP008667	SAMEA2533651	ERS457053	ERX510107	PRJEB7727	ERA323280	1494075	Mycobacterium tuberculosis complex sp.	ILLUMINA	Illumina MiSeq	4781-04_lib908_miseq_r0058_251bp	700	PAIRED	WGS	GENOMIC	unspecified	1242100	591827652	FORSCHUNGSZENTRUM BORSTEL;FZB	2015-06-22	2018-11-16	Illumina MiSeq paired end sequencing: 4781-04_lib908_miseq_r0058_251bp	Whole Genome Sequencing of Mycobacterium tuberculosis complex isolates from Sierra Leone	ena-STUDY-FZB-13-11-2014-14:04:40:057-939	4781-04_lib908_miseq_r0058_251bp	4781-04_lib908_miseq_r0058_251bp	209346578;240219222	63a6762ba54c5847c651b16233e64caa;f43a97a15a84d7de5be6c5a233f52e87	ftp.sra.ebi.ac.uk/vol1/fastq/ERR551/ERR551038/ERR551038_1.fastq.gz;ftp.sra.ebi.ac.uk/vol1/fastq/ERR551/ERR551038/ERR551038_2.fastq.gz	fasp.sra.ebi.ac.uk:/vol1/fastq/ERR551/ERR551038/ERR551038_1.fastq.gz;fasp.sra.ebi.ac.uk:/vol1/fastq/ERR551/ERR551038/ERR551038_2.fastq.gz	ftp.sra.ebi.ac.uk/vol1/fastq/ERR551/ERR551038/ERR551038_1.fastq.gz;ftp.sra.ebi.ac.uk/vol1/fastq/ERR551/ERR551038/ERR551038_2.fastq.gz	205241524;236007169	c72dc047177f0692c1696d1c4bc66818;e8c2f06b6e9e4003471bde7a8c5add2b	ftp.sra.ebi.ac.uk/vol1/run/ERR551/ERR551038/4781-04_lib908_miseq_r0058_251bp_R1.fastq.gz;ftp.sra.ebi.ac.uk/vol1/run/ERR551/ERR551038/4781-04_lib908_miseq_r0058_251bp_R2.fastq.gz	fasp.sra.ebi.ac.uk:/vol1/run/ERR551/ERR551038/4781-04_lib908_miseq_r0058_251bp_R1.fastq.gz;fasp.sra.ebi.ac.uk:/vol1/run/ERR551/ERR551038/4781-04_lib908_miseq_r0058_251bp_R2.fastq.gz	ftp.sra.ebi.ac.uk/vol1/run/ERR551/ERR551038/4781-04_lib908_miseq_r0058_251bp_R1.fastq.gz;ftp.sra.ebi.ac.uk/vol1/run/ERR551/ERR551038/4781-04_lib908_miseq_r0058_251bp_R2.fastq.gz	FASTQ;FASTQ	363903391	0209471a930f079d9b9c9346fa35820d	ftp.sra.ebi.ac.uk/vol1/err/ERR551/ERR551038	fasp.sra.ebi.ac.uk:/vol1/err/ERR551/ERR551038	ftp.sra.ebi.ac.uk/vol1/err/ERR551/ERR551038	4781-04		WGS of MTBC isolates		2014-06-30
ERR551069	ERP008667	SAMEA2533673	ERS457075	ERX510138	PRJEB7727	ERA323280	1494075	Mycobacterium tuberculosis complex sp.	ILLUMINA	Illumina MiSeq	10349-03_lib924_miseq_r0066_251bp	700	PAIRED	WGS	GENOMIC	unspecified	177291	86425461	FORSCHUNGSZENTRUM BORSTEL;FZB	2015-06-22	2018-11-16	Illumina MiSeq paired end sequencing: 10349-03_lib924_miseq_r0066_251bp	Whole Genome Sequencing of Mycobacterium tuberculosis complex isolates from Sierra Leone	ena-STUDY-FZB-13-11-2014-14:04:40:057-939	10349-03_lib924_miseq_r0066_251bp	10349-03_lib924_miseq_r0066_251bp	31261025;36455038	267bc59f1a3ca930a084ec6dc08878b0;394901e31ebbd34e379a2a3b230cac0b	ftp.sra.ebi.ac.uk/vol1/fastq/ERR551/ERR551069/ERR551069_1.fastq.gz;ftp.sra.ebi.ac.uk/vol1/fastq/ERR551/ERR551069/ERR551069_2.fastq.gz	fasp.sra.ebi.ac.uk:/vol1/fastq/ERR551/ERR551069/ERR551069_1.fastq.gz;fasp.sra.ebi.ac.uk:/vol1/fastq/ERR551/ERR551069/ERR551069_2.fastq.gz	ftp.sra.ebi.ac.uk/vol1/fastq/ERR551/ERR551069/ERR551069_1.fastq.gz;ftp.sra.ebi.ac.uk/vol1/fastq/ERR551/ERR551069/ERR551069_2.fastq.gz	30687655;35861944	85951626004832171934762caf05d7a0;8f176732be3736544629cb510d978b9d	ftp.sra.ebi.ac.uk/vol1/run/ERR551/ERR551069/10349-03_lib924_miseq_r0066_251bp_R1.fastq.gz;ftp.sra.ebi.ac.uk/vol1/run/ERR551/ERR551069/10349-03_lib924_miseq_r0066_251bp_R2.fastq.gz	fasp.sra.ebi.ac.uk:/vol1/run/ERR551/ERR551069/10349-03_lib924_miseq_r0066_251bp_R1.fastq.gz;fasp.sra.ebi.ac.uk:/vol1/run/ERR551/ERR551069/10349-03_lib924_miseq_r0066_251bp_R2.fastq.gz	ftp.sra.ebi.ac.uk/vol1/run/ERR551/ERR551069/10349-03_lib924_miseq_r0066_251bp_R1.fastq.gz;ftp.sra.ebi.ac.uk/vol1/run/ERR551/ERR551069/10349-03_lib924_miseq_r0066_251bp_R2.fastq.gz	FASTQ;FASTQ	55073312	3313cca8d6e1b1f2d6c549573bfbd185	ftp.sra.ebi.ac.uk/vol1/err/ERR551/ERR551069	fasp.sra.ebi.ac.uk:/vol1/err/ERR551/ERR551069	ftp.sra.ebi.ac.uk/vol1/err/ERR551/ERR551069	10349-03		WGS of MTBC isolates		2014-06-30
ERR551089	ERP008667	SAMEA2533690	ERS457092	ERX510158	PRJEB7727	ERA323280	1494075	Mycobacterium tuberculosis complex sp.	ILLUMINA	Illumina MiSeq	4712-04_lib960_miseq_r0061_251bp	700	PAIRED	WGS	GENOMIC	unspecified	747558	367163843	FORSCHUNGSZENTRUM BORSTEL;FZB	2015-06-22	2018-11-16	Illumina MiSeq paired end sequencing: 4712-04_lib960_miseq_r0061_251bp	Whole Genome Sequencing of Mycobacterium tuberculosis complex isolates from Sierra Leone	ena-STUDY-FZB-13-11-2014-14:04:40:057-939	4712-04_lib960_miseq_r0061_251bp	4712-04_lib960_miseq_r0061_251bp	134658670;151179531	ead51866d22d0b549a2810d1b25902f1;de319a56480a7200953d84ef13ca1d7c	ftp.sra.ebi.ac.uk/vol1/fastq/ERR551/ERR551089/ERR551089_1.fastq.gz;ftp.sra.ebi.ac.uk/vol1/fastq/ERR551/ERR551089/ERR551089_2.fastq.gz	fasp.sra.ebi.ac.uk:/vol1/fastq/ERR551/ERR551089/ERR551089_1.fastq.gz;fasp.sra.ebi.ac.uk:/vol1/fastq/ERR551/ERR551089/ERR551089_2.fastq.gz	ftp.sra.ebi.ac.uk/vol1/fastq/ERR551/ERR551089/ERR551089_1.fastq.gz;ftp.sra.ebi.ac.uk/vol1/fastq/ERR551/ERR551089/ERR551089_2.fastq.gz	132186680;148656653	ad4ffe9ca52b22e3655a39b7169873a7;9bf4c3e225b93dcb3872da99ad120afd	ftp.sra.ebi.ac.uk/vol1/run/ERR551/ERR551089/4712-04_lib960_miseq_r0061_251bp_R1.fastq.gz;ftp.sra.ebi.ac.uk/vol1/run/ERR551/ERR551089/4712-04_lib960_miseq_r0061_251bp_R2.fastq.gz	fasp.sra.ebi.ac.uk:/vol1/run/ERR551/ERR551089/4712-04_lib960_miseq_r0061_251bp_R1.fastq.gz;fasp.sra.ebi.ac.uk:/vol1/run/ERR551/ERR551089/4712-04_lib960_miseq_r0061_251bp_R2.fastq.gz	ftp.sra.ebi.ac.uk/vol1/run/ERR551/ERR551089/4712-04_lib960_miseq_r0061_251bp_R1.fastq.gz;ftp.sra.ebi.ac.uk/vol1/run/ERR551/ERR551089/4712-04_lib960_miseq_r0061_251bp_R2.fastq.gz	FASTQ;FASTQ	232326160	ff0933966def036a47dc789e18da8763	ftp.sra.ebi.ac.uk/vol1/err/ERR551/ERR551089	fasp.sra.ebi.ac.uk:/vol1/err/ERR551/ERR551089	ftp.sra.ebi.ac.uk/vol1/err/ERR551/ERR551089	4712-04		WGS of MTBC isolates		2014-06-30
ERR551174	ERP008667	SAMEA2533753	ERS457155	ERX510243	PRJEB7727	ERA323280	1494075	Mycobacterium tuberculosis complex sp.	ILLUMINA	Illumina MiSeq	7516-04_lib920_miseq_r0059_251bp	700	PAIRED	WGS	GENOMIC	unspecified	232904	111781978	FORSCHUNGSZENTRUM BORSTEL;FZB	2015-06-22	2018-11-16	Illumina MiSeq paired end sequencing: 7516-04_lib920_miseq_r0059_251bp	Whole Genome Sequencing of Mycobacterium tuberculosis complex isolates from Sierra Leone	ena-STUDY-FZB-13-11-2014-14:04:40:057-939	7516-04_lib920_miseq_r0059_251bp	7516-04_lib920_miseq_r0059_251bp	34511165;40806004	cb64f85ed0225547cccd6f40b19c09ad;67853ef81a13a828098ef204764f199b	ftp.sra.ebi.ac.uk/vol1/fastq/ERR551/ERR551174/ERR551174_1.fastq.gz;ftp.sra.ebi.ac.uk/vol1/fastq/ERR551/ERR551174/ERR551174_2.fastq.gz	fasp.sra.ebi.ac.uk:/vol1/fastq/ERR551/ERR551174/ERR551174_1.fastq.gz;fasp.sra.ebi.ac.uk:/vol1/fastq/ERR551/ERR551174/ERR551174_2.fastq.gz	ftp.sra.ebi.ac.uk/vol1/fastq/ERR551/ERR551174/ERR551174_1.fastq.gz;ftp.sra.ebi.ac.uk/vol1/fastq/ERR551/ERR551174/ERR551174_2.fastq.gz	33766145;40047219	9c66b0bf998ee7e357a90b8731926d1f;418a2f60203fbc81fa2a6e84a70feb89	ftp.sra.ebi.ac.uk/vol1/run/ERR551/ERR551174/7516-04_lib920_miseq_r0059_251bp_R1.fastq.gz;ftp.sra.ebi.ac.uk/vol1/run/ERR551/ERR551174/7516-04_lib920_miseq_r0059_251bp_R2.fastq.gz	fasp.sra.ebi.ac.uk:/vol1/run/ERR551/ERR551174/7516-04_lib920_miseq_r0059_251bp_R1.fastq.gz;fasp.sra.ebi.ac.uk:/vol1/run/ERR551/ERR551174/7516-04_lib920_miseq_r0059_251bp_R2.fastq.gz	ftp.sra.ebi.ac.uk/vol1/run/ERR551/ERR551174/7516-04_lib920_miseq_r0059_251bp_R1.fastq.gz;ftp.sra.ebi.ac.uk/vol1/run/ERR551/ERR551174/7516-04_lib920_miseq_r0059_251bp_R2.fastq.gz	FASTQ;FASTQ	59933098	43a7d2b66342cf25d06e9c3fcf0a3d81	ftp.sra.ebi.ac.uk/vol1/err/ERR551/ERR551174	fasp.sra.ebi.ac.uk:/vol1/err/ERR551/ERR551174	ftp.sra.ebi.ac.uk/vol1/err/ERR551/ERR551174	7516-04		WGS of MTBC isolates		2014-06-30
ERR551197	ERP008667	SAMEA2533768	ERS457170	ERX510266	PRJEB7727	ERA323280	1494075	Mycobacterium tuberculosis complex sp.	ILLUMINA	Illumina MiSeq	3865-03_lib971_miseq_r0062_251bp	700	PAIRED	WGS	GENOMIC	unspecified	2206351	1056055163	FORSCHUNGSZENTRUM BORSTEL;FZB	2015-06-22	2018-11-16	Illumina MiSeq paired end sequencing: 3865-03_lib971_miseq_r0062_251bp	Whole Genome Sequencing of Mycobacterium tuberculosis complex isolates from Sierra Leone	ena-STUDY-FZB-13-11-2014-14:04:40:057-939	3865-03_lib971_miseq_r0062_251bp	3865-03_lib971_miseq_r0062_251bp	390751512;424932015	620c77f4533166989f4db5aae76cfcb4;3ef64bdb2e76016e5473f9b5bed37972	ftp.sra.ebi.ac.uk/vol1/fastq/ERR551/ERR551197/ERR551197_1.fastq.gz;ftp.sra.ebi.ac.uk/vol1/fastq/ERR551/ERR551197/ERR551197_2.fastq.gz	fasp.sra.ebi.ac.uk:/vol1/fastq/ERR551/ERR551197/ERR551197_1.fastq.gz;fasp.sra.ebi.ac.uk:/vol1/fastq/ERR551/ERR551197/ERR551197_2.fastq.gz	ftp.sra.ebi.ac.uk/vol1/fastq/ERR551/ERR551197/ERR551197_1.fastq.gz;ftp.sra.ebi.ac.uk/vol1/fastq/ERR551/ERR551197/ERR551197_2.fastq.gz	383200887;417229926	4c851a1838fa749bf692b3beb5baea47;8e02f1e0c4c7245ff5ef5abdb1077850	ftp.sra.ebi.ac.uk/vol1/run/ERR551/ERR551197/3865-03_lib971_miseq_r0062_251bp_R1.fastq.gz;ftp.sra.ebi.ac.uk/vol1/run/ERR551/ERR551197/3865-03_lib971_miseq_r0062_251bp_R2.fastq.gz	fasp.sra.ebi.ac.uk:/vol1/run/ERR551/ERR551197/3865-03_lib971_miseq_r0062_251bp_R1.fastq.gz;fasp.sra.ebi.ac.uk:/vol1/run/ERR551/ERR551197/3865-03_lib971_miseq_r0062_251bp_R2.fastq.gz	ftp.sra.ebi.ac.uk/vol1/run/ERR551/ERR551197/3865-03_lib971_miseq_r0062_251bp_R1.fastq.gz;ftp.sra.ebi.ac.uk/vol1/run/ERR551/ERR551197/3865-03_lib971_miseq_r0062_251bp_R2.fastq.gz	FASTQ;FASTQ	659777771	ae404ffc619df0162314c91c89c1ce87	ftp.sra.ebi.ac.uk/vol1/err/ERR551/ERR551197	fasp.sra.ebi.ac.uk:/vol1/err/ERR551/ERR551197	ftp.sra.ebi.ac.uk/vol1/err/ERR551/ERR551197	3865-03		WGS of MTBC isolates		2014-06-30
ERR551255	ERP008667	SAMEA2533809	ERS457211	ERX510324	PRJEB7727	ERA323280	1494075	Mycobacterium tuberculosis complex sp.	ILLUMINA	Illumina MiSeq	11818-03_lib902_miseq_r0066_251bp	700	PAIRED	WGS	GENOMIC	unspecified	293839	144240046	FORSCHUNGSZENTRUM BORSTEL;FZB	2015-06-22	2018-11-16	Illumina MiSeq paired end sequencing: 11818-03_lib902_miseq_r0066_251bp	Whole Genome Sequencing of Mycobacterium tuberculosis complex isolates from Sierra Leone	ena-STUDY-FZB-13-11-2014-14:04:40:057-939	11818-03_lib902_miseq_r0066_251bp	11818-03_lib902_miseq_r0066_251bp	62132309;60268902	d801666daa9703651e5de72e66b7c3b4;b1b17991e7e4d26855724090704ba738	ftp.sra.ebi.ac.uk/vol1/fastq/ERR551/ERR551255/ERR551255_1.fastq.gz;ftp.sra.ebi.ac.uk/vol1/fastq/ERR551/ERR551255/ERR551255_2.fastq.gz	fasp.sra.ebi.ac.uk:/vol1/fastq/ERR551/ERR551255/ERR551255_1.fastq.gz;fasp.sra.ebi.ac.uk:/vol1/fastq/ERR551/ERR551255/ERR551255_2.fastq.gz	ftp.sra.ebi.ac.uk/vol1/fastq/ERR551/ERR551255/ERR551255_1.fastq.gz;ftp.sra.ebi.ac.uk/vol1/fastq/ERR551/ERR551255/ERR551255_2.fastq.gz	61112633;59254201	515242b5e9554cd2dfc18d891856ea4b;68126459d3a7afd19c8d1ee86b7eb58f	ftp.sra.ebi.ac.uk/vol1/run/ERR551/ERR551255/11818-03_lib902_miseq_r0066_251bp_R1.fastq.gz;ftp.sra.ebi.ac.uk/vol1/run/ERR551/ERR551255/11818-03_lib902_miseq_r0066_251bp_R2.fastq.gz	fasp.sra.ebi.ac.uk:/vol1/run/ERR551/ERR551255/11818-03_lib902_miseq_r0066_251bp_R1.fastq.gz;fasp.sra.ebi.ac.uk:/vol1/run/ERR551/ERR551255/11818-03_lib902_miseq_r0066_251bp_R2.fastq.gz	ftp.sra.ebi.ac.uk/vol1/run/ERR551/ERR551255/11818-03_lib902_miseq_r0066_251bp_R1.fastq.gz;ftp.sra.ebi.ac.uk/vol1/run/ERR551/ERR551255/11818-03_lib902_miseq_r0066_251bp_R2.fastq.gz	FASTQ;FASTQ	99934163	1240baca5747c14e45aaaf9f19bb7043	ftp.sra.ebi.ac.uk/vol1/err/ERR551/ERR551255	fasp.sra.ebi.ac.uk:/vol1/err/ERR551/ERR551255	ftp.sra.ebi.ac.uk/vol1/err/ERR551/ERR551255	11818-03		WGS of MTBC isolates		2014-06-30
ERR551398	ERP008667	SAMEA2533915	ERS457317	ERX510467	PRJEB7727	ERA323280	1494075	Mycobacterium tuberculosis complex sp.	ILLUMINA	Illumina MiSeq	10206-03_lib916_miseq_r0059_251bp	700	PAIRED	WGS	GENOMIC	unspecified	262948	127897523	FORSCHUNGSZENTRUM BORSTEL;FZB	2015-06-22	2018-11-16	Illumina MiSeq paired end sequencing: 10206-03_lib916_miseq_r0059_251bp	Whole Genome Sequencing of Mycobacterium tuberculosis complex isolates from Sierra Leone	ena-STUDY-FZB-13-11-2014-14:04:40:057-939	10206-03_lib916_miseq_r0059_251bp	10206-03_lib916_miseq_r0059_251bp	39330409;47107375	e1c148015e46baa61759398305d3bcc0;bb0106b3460f1a449f86f85594921273	ftp.sra.ebi.ac.uk/vol1/fastq/ERR551/ERR551398/ERR551398_1.fastq.gz;ftp.sra.ebi.ac.uk/vol1/fastq/ERR551/ERR551398/ERR551398_2.fastq.gz	fasp.sra.ebi.ac.uk:/vol1/fastq/ERR551/ERR551398/ERR551398_1.fastq.gz;fasp.sra.ebi.ac.uk:/vol1/fastq/ERR551/ERR551398/ERR551398_2.fastq.gz	ftp.sra.ebi.ac.uk/vol1/fastq/ERR551/ERR551398/ERR551398_1.fastq.gz;ftp.sra.ebi.ac.uk/vol1/fastq/ERR551/ERR551398/ERR551398_2.fastq.gz	38478825;46229282	bea4a14411c748923e6836ec2c59a484;a834915b9e0a66a1bac72a366a76da1f	ftp.sra.ebi.ac.uk/vol1/run/ERR551/ERR551398/10206-03_lib916_miseq_r0059_251bp_R1.fastq.gz;ftp.sra.ebi.ac.uk/vol1/run/ERR551/ERR551398/10206-03_lib916_miseq_r0059_251bp_R2.fastq.gz	fasp.sra.ebi.ac.uk:/vol1/run/ERR551/ERR551398/10206-03_lib916_miseq_r0059_251bp_R1.fastq.gz;fasp.sra.ebi.ac.uk:/vol1/run/ERR551/ERR551398/10206-03_lib916_miseq_r0059_251bp_R2.fastq.gz	ftp.sra.ebi.ac.uk/vol1/run/ERR551/ERR551398/10206-03_lib916_miseq_r0059_251bp_R1.fastq.gz;ftp.sra.ebi.ac.uk/vol1/run/ERR551/ERR551398/10206-03_lib916_miseq_r0059_251bp_R2.fastq.gz	FASTQ;FASTQ	68907654	2f910cff33caa2dec2d2abcce4d72eab	ftp.sra.ebi.ac.uk/vol1/err/ERR551/ERR551398	fasp.sra.ebi.ac.uk:/vol1/err/ERR551/ERR551398	ftp.sra.ebi.ac.uk/vol1/err/ERR551/ERR551398	10206-03		WGS of MTBC isolates		2014-06-30
ERR551419	ERP008667	SAMEA2533929	ERS457331	ERX510488	PRJEB7727	ERA323280	1494075	Mycobacterium tuberculosis complex sp.	ILLUMINA	Illumina MiSeq	6435-03_lib955_miseq_r0060_251bp	700	PAIRED	WGS	GENOMIC	unspecified	648568	315128089	FORSCHUNGSZENTRUM BORSTEL;FZB	2015-06-22	2018-11-16	Illumina MiSeq paired end sequencing: 6435-03_lib955_miseq_r0060_251bp	Whole Genome Sequencing of Mycobacterium tuberculosis complex isolates from Sierra Leone	ena-STUDY-FZB-13-11-2014-14:04:40:057-939	6435-03_lib955_miseq_r0060_251bp	6435-03_lib955_miseq_r0060_251bp	115245268;126704862	b0e22425be312474e5a05fbc3e2648b9;cb8998e9f10bc66766b13a8aac7b7025	ftp.sra.ebi.ac.uk/vol1/fastq/ERR551/ERR551419/ERR551419_1.fastq.gz;ftp.sra.ebi.ac.uk/vol1/fastq/ERR551/ERR551419/ERR551419_2.fastq.gz	fasp.sra.ebi.ac.uk:/vol1/fastq/ERR551/ERR551419/ERR551419_1.fastq.gz;fasp.sra.ebi.ac.uk:/vol1/fastq/ERR551/ERR551419/ERR551419_2.fastq.gz	ftp.sra.ebi.ac.uk/vol1/fastq/ERR551/ERR551419/ERR551419_1.fastq.gz;ftp.sra.ebi.ac.uk/vol1/fastq/ERR551/ERR551419/ERR551419_2.fastq.gz	113106644;124521575	4873adc041a408060ceb39f440f04bd4;207b20051584a53a6ad549784d4ad7f8	ftp.sra.ebi.ac.uk/vol1/run/ERR551/ERR551419/6435-03_lib955_miseq_r0060_251bp_R1.fastq.gz;ftp.sra.ebi.ac.uk/vol1/run/ERR551/ERR551419/6435-03_lib955_miseq_r0060_251bp_R2.fastq.gz	fasp.sra.ebi.ac.uk:/vol1/run/ERR551/ERR551419/6435-03_lib955_miseq_r0060_251bp_R1.fastq.gz;fasp.sra.ebi.ac.uk:/vol1/run/ERR551/ERR551419/6435-03_lib955_miseq_r0060_251bp_R2.fastq.gz	ftp.sra.ebi.ac.uk/vol1/run/ERR551/ERR551419/6435-03_lib955_miseq_r0060_251bp_R1.fastq.gz;ftp.sra.ebi.ac.uk/vol1/run/ERR551/ERR551419/6435-03_lib955_miseq_r0060_251bp_R2.fastq.gz	FASTQ;FASTQ	195630895	875f9d18207e3fa39b29a73711363669	ftp.sra.ebi.ac.uk/vol1/err/ERR551/ERR551419	fasp.sra.ebi.ac.uk:/vol1/err/ERR551/ERR551419	ftp.sra.ebi.ac.uk/vol1/err/ERR551/ERR551419	6435-03		WGS of MTBC isolates		2014-06-30
ERR551440	ERP008667	SAMEA2533942	ERS457344	ERX510509	PRJEB7727	ERA323280	1494075	Mycobacterium tuberculosis complex sp.	ILLUMINA	Illumina MiSeq	5870-03_lib966_miseq_r0061_251bp	700	PAIRED	WGS	GENOMIC	unspecified	72231	35589031	FORSCHUNGSZENTRUM BORSTEL;FZB	2015-06-22	2018-11-16	Illumina MiSeq paired end sequencing: 5870-03_lib966_miseq_r0061_251bp	Whole Genome Sequencing of Mycobacterium tuberculosis complex isolates from Sierra Leone	ena-STUDY-FZB-13-11-2014-14:04:40:057-939	5870-03_lib966_miseq_r0061_251bp	5870-03_lib966_miseq_r0061_251bp	15380789;16265399	b32b5cd4327d1179b69c4d1226334d53;6ebe463e170193f9139edde4396e9891	ftp.sra.ebi.ac.uk/vol1/fastq/ERR551/ERR551440/ERR551440_1.fastq.gz;ftp.sra.ebi.ac.uk/vol1/fastq/ERR551/ERR551440/ERR551440_2.fastq.gz	fasp.sra.ebi.ac.uk:/vol1/fastq/ERR551/ERR551440/ERR551440_1.fastq.gz;fasp.sra.ebi.ac.uk:/vol1/fastq/ERR551/ERR551440/ERR551440_2.fastq.gz	ftp.sra.ebi.ac.uk/vol1/fastq/ERR551/ERR551440/ERR551440_1.fastq.gz;ftp.sra.ebi.ac.uk/vol1/fastq/ERR551/ERR551440/ERR551440_2.fastq.gz	15140404;16021205	f9b7b1a3866cfeceaa9ebf2f318a1e2b;88637047e834202de159f29dcf3d75b9	ftp.sra.ebi.ac.uk/vol1/run/ERR551/ERR551440/5870-03_lib966_miseq_r0061_251bp_R1.fastq.gz;ftp.sra.ebi.ac.uk/vol1/run/ERR551/ERR551440/5870-03_lib966_miseq_r0061_251bp_R2.fastq.gz	fasp.sra.ebi.ac.uk:/vol1/run/ERR551/ERR551440/5870-03_lib966_miseq_r0061_251bp_R1.fastq.gz;fasp.sra.ebi.ac.uk:/vol1/run/ERR551/ERR551440/5870-03_lib966_miseq_r0061_251bp_R2.fastq.gz	ftp.sra.ebi.ac.uk/vol1/run/ERR551/ERR551440/5870-03_lib966_miseq_r0061_251bp_R1.fastq.gz;ftp.sra.ebi.ac.uk/vol1/run/ERR551/ERR551440/5870-03_lib966_miseq_r0061_251bp_R2.fastq.gz	FASTQ;FASTQ	26203817	eb27cffecf5bdd961aac9b1b68238e27	ftp.sra.ebi.ac.uk/vol1/err/ERR551/ERR551440	fasp.sra.ebi.ac.uk:/vol1/err/ERR551/ERR551440	ftp.sra.ebi.ac.uk/vol1/err/ERR551/ERR551440	5870-03		WGS of MTBC isolates		2014-06-30
ERR551511	ERP008667	SAMEA2533994	ERS457396	ERX510580	PRJEB7727	ERA323280	1494075	Mycobacterium tuberculosis complex sp.	ILLUMINA	Illumina MiSeq	10348-03_lib917_miseq_r0059_251bp	700	PAIRED	WGS	GENOMIC	unspecified	251024	123440295	FORSCHUNGSZENTRUM BORSTEL;FZB	2015-06-22	2018-11-16	Illumina MiSeq paired end sequencing: 10348-03_lib917_miseq_r0059_251bp	Whole Genome Sequencing of Mycobacterium tuberculosis complex isolates from Sierra Leone	ena-STUDY-FZB-13-11-2014-14:04:40:057-939	10348-03_lib917_miseq_r0059_251bp	10348-03_lib917_miseq_r0059_251bp	37926083;46513942	12b483edde94e9c95ce0eb60c9afbc1c;15328ce8ddb77f377c8cd5b0803d962f	ftp.sra.ebi.ac.uk/vol1/fastq/ERR551/ERR551511/ERR551511_1.fastq.gz;ftp.sra.ebi.ac.uk/vol1/fastq/ERR551/ERR551511/ERR551511_2.fastq.gz	fasp.sra.ebi.ac.uk:/vol1/fastq/ERR551/ERR551511/ERR551511_1.fastq.gz;fasp.sra.ebi.ac.uk:/vol1/fastq/ERR551/ERR551511/ERR551511_2.fastq.gz	ftp.sra.ebi.ac.uk/vol1/fastq/ERR551/ERR551511/ERR551511_1.fastq.gz;ftp.sra.ebi.ac.uk/vol1/fastq/ERR551/ERR551511/ERR551511_2.fastq.gz	37115644;45670170	b6bdd673c45497c2e081713c04c4e7fd;58df00b38c82e9bb9dd74064dfac1c50	ftp.sra.ebi.ac.uk/vol1/run/ERR551/ERR551511/10348-03_lib917_miseq_r0059_251bp_R1.fastq.gz;ftp.sra.ebi.ac.uk/vol1/run/ERR551/ERR551511/10348-03_lib917_miseq_r0059_251bp_R2.fastq.gz	fasp.sra.ebi.ac.uk:/vol1/run/ERR551/ERR551511/10348-03_lib917_miseq_r0059_251bp_R1.fastq.gz;fasp.sra.ebi.ac.uk:/vol1/run/ERR551/ERR551511/10348-03_lib917_miseq_r0059_251bp_R2.fastq.gz	ftp.sra.ebi.ac.uk/vol1/run/ERR551/ERR551511/10348-03_lib917_miseq_r0059_251bp_R1.fastq.gz;ftp.sra.ebi.ac.uk/vol1/run/ERR551/ERR551511/10348-03_lib917_miseq_r0059_251bp_R2.fastq.gz	FASTQ;FASTQ	67487201	1af91f377a87a6d7a3a2fb1f39c43bde	ftp.sra.ebi.ac.uk/vol1/err/ERR551/ERR551511	fasp.sra.ebi.ac.uk:/vol1/err/ERR551/ERR551511	ftp.sra.ebi.ac.uk/vol1/err/ERR551/ERR551511	10348-03		WGS of MTBC isolates		2014-06-30
ERR551512	ERP008667	SAMEA2533994	ERS457396	ERX510581	PRJEB7727	ERA323280	1494075	Mycobacterium tuberculosis complex sp.	ILLUMINA	Illumina MiSeq	10348-03_lib917_miseq_r0065_251bp	700	PAIRED	WGS	GENOMIC	unspecified	254259	125779485	FORSCHUNGSZENTRUM BORSTEL;FZB	2015-06-22	2018-11-16	Illumina MiSeq paired end sequencing: 10348-03_lib917_miseq_r0065_251bp	Whole Genome Sequencing of Mycobacterium tuberculosis complex isolates from Sierra Leone	ena-STUDY-FZB-13-11-2014-14:04:40:057-939	10348-03_lib917_miseq_r0065_251bp	10348-03_lib917_miseq_r0065_251bp	46392352;54905539	d1f5a1b2ac2daffc4553b019ae22a0d0;2837223e72e8598a51b2bb9bf33f9fc9	ftp.sra.ebi.ac.uk/vol1/fastq/ERR551/ERR551512/ERR551512_1.fastq.gz;ftp.sra.ebi.ac.uk/vol1/fastq/ERR551/ERR551512/ERR551512_2.fastq.gz	fasp.sra.ebi.ac.uk:/vol1/fastq/ERR551/ERR551512/ERR551512_1.fastq.gz;fasp.sra.ebi.ac.uk:/vol1/fastq/ERR551/ERR551512/ERR551512_2.fastq.gz	ftp.sra.ebi.ac.uk/vol1/fastq/ERR551/ERR551512/ERR551512_1.fastq.gz;ftp.sra.ebi.ac.uk/vol1/fastq/ERR551/ERR551512/ERR551512_2.fastq.gz	45560794;54037425	8f50da7cced82aec07662e9dedbb53bc;69a656d1d003d9ae2b5e2e3282f9a3eb	ftp.sra.ebi.ac.uk/vol1/run/ERR551/ERR551512/10348-03_lib917_miseq_r0065_251bp_R1.fastq.gz;ftp.sra.ebi.ac.uk/vol1/run/ERR551/ERR551512/10348-03_lib917_miseq_r0065_251bp_R2.fastq.gz	fasp.sra.ebi.ac.uk:/vol1/run/ERR551/ERR551512/10348-03_lib917_miseq_r0065_251bp_R1.fastq.gz;fasp.sra.ebi.ac.uk:/vol1/run/ERR551/ERR551512/10348-03_lib917_miseq_r0065_251bp_R2.fastq.gz	ftp.sra.ebi.ac.uk/vol1/run/ERR551/ERR551512/10348-03_lib917_miseq_r0065_251bp_R1.fastq.gz;ftp.sra.ebi.ac.uk/vol1/run/ERR551/ERR551512/10348-03_lib917_miseq_r0065_251bp_R2.fastq.gz	FASTQ;FASTQ	82961009	4ec65f9badc9b49d33e36eac601fda4f	ftp.sra.ebi.ac.uk/vol1/err/ERR551/ERR551512	fasp.sra.ebi.ac.uk:/vol1/err/ERR551/ERR551512	ftp.sra.ebi.ac.uk/vol1/err/ERR551/ERR551512	10348-03		WGS of MTBC isolates		2014-06-30
ERR551566	ERP008667	SAMEA2534031	ERS457433	ERX510635	PRJEB7727	ERA323280	1494075	Mycobacterium tuberculosis complex sp.	ILLUMINA	Illumina MiSeq	3494-04_lib953_miseq_r0060_251bp	700	PAIRED	WGS	GENOMIC	unspecified	1094683	534839998	FORSCHUNGSZENTRUM BORSTEL;FZB	2015-06-22	2018-11-16	Illumina MiSeq paired end sequencing: 3494-04_lib953_miseq_r0060_251bp	Whole Genome Sequencing of Mycobacterium tuberculosis complex isolates from Sierra Leone	ena-STUDY-FZB-13-11-2014-14:04:40:057-939	3494-04_lib953_miseq_r0060_251bp	3494-04_lib953_miseq_r0060_251bp	195216233;229594259	8f11e9bb0769940150cbb4cd31bf8292;c02bf1e27b8e1919d6475bfef38ab416	ftp.sra.ebi.ac.uk/vol1/fastq/ERR551/ERR551566/ERR551566_1.fastq.gz;ftp.sra.ebi.ac.uk/vol1/fastq/ERR551/ERR551566/ERR551566_2.fastq.gz	fasp.sra.ebi.ac.uk:/vol1/fastq/ERR551/ERR551566/ERR551566_1.fastq.gz;fasp.sra.ebi.ac.uk:/vol1/fastq/ERR551/ERR551566/ERR551566_2.fastq.gz	ftp.sra.ebi.ac.uk/vol1/fastq/ERR551/ERR551566/ERR551566_1.fastq.gz;ftp.sra.ebi.ac.uk/vol1/fastq/ERR551/ERR551566/ERR551566_2.fastq.gz	191576055;225830736	3143d51ff004ed74d26c041529e70144;e9fe61b013e51cf687fb219d2c6c0c94	ftp.sra.ebi.ac.uk/vol1/run/ERR551/ERR551566/3494-04_lib953_miseq_r0060_251bp_R1.fastq.gz;ftp.sra.ebi.ac.uk/vol1/run/ERR551/ERR551566/3494-04_lib953_miseq_r0060_251bp_R2.fastq.gz	fasp.sra.ebi.ac.uk:/vol1/run/ERR551/ERR551566/3494-04_lib953_miseq_r0060_251bp_R1.fastq.gz;fasp.sra.ebi.ac.uk:/vol1/run/ERR551/ERR551566/3494-04_lib953_miseq_r0060_251bp_R2.fastq.gz	ftp.sra.ebi.ac.uk/vol1/run/ERR551/ERR551566/3494-04_lib953_miseq_r0060_251bp_R1.fastq.gz;ftp.sra.ebi.ac.uk/vol1/run/ERR551/ERR551566/3494-04_lib953_miseq_r0060_251bp_R2.fastq.gz	FASTQ;FASTQ	347036112	cca3ce24c1465a0f6779532499ca20ae	ftp.sra.ebi.ac.uk/vol1/err/ERR551/ERR551566	fasp.sra.ebi.ac.uk:/vol1/err/ERR551/ERR551566	ftp.sra.ebi.ac.uk/vol1/err/ERR551/ERR551566	3494-04		WGS of MTBC isolates		2014-06-30
ERR551569	ERP008667	SAMEA2534034	ERS457436	ERX510638	PRJEB7727	ERA323280	1494075	Mycobacterium tuberculosis complex sp.	ILLUMINA	Illumina MiSeq	3736-04_lib937_miseq_r0066_251bp	700	PAIRED	WGS	GENOMIC	unspecified	447182	218598303	FORSCHUNGSZENTRUM BORSTEL;FZB	2015-06-22	2018-11-16	Illumina MiSeq paired end sequencing: 3736-04_lib937_miseq_r0066_251bp	Whole Genome Sequencing of Mycobacterium tuberculosis complex isolates from Sierra Leone	ena-STUDY-FZB-13-11-2014-14:04:40:057-939	3736-04_lib937_miseq_r0066_251bp	3736-04_lib937_miseq_r0066_251bp	79804789;94653757	d89e914ab9c893b6e665bea2fbfd95f3;1347f5d43fdf60838809655c0dbf5eab	ftp.sra.ebi.ac.uk/vol1/fastq/ERR551/ERR551569/ERR551569_1.fastq.gz;ftp.sra.ebi.ac.uk/vol1/fastq/ERR551/ERR551569/ERR551569_2.fastq.gz	fasp.sra.ebi.ac.uk:/vol1/fastq/ERR551/ERR551569/ERR551569_1.fastq.gz;fasp.sra.ebi.ac.uk:/vol1/fastq/ERR551/ERR551569/ERR551569_2.fastq.gz	ftp.sra.ebi.ac.uk/vol1/fastq/ERR551/ERR551569/ERR551569_1.fastq.gz;ftp.sra.ebi.ac.uk/vol1/fastq/ERR551/ERR551569/ERR551569_2.fastq.gz	78332269;93125991	e103254e9581443869b9db40d317ba60;2472bdd402d4433578dd1ee5f595cf8f	ftp.sra.ebi.ac.uk/vol1/run/ERR551/ERR551569/3736-04_lib937_miseq_r0066_251bp_R1.fastq.gz;ftp.sra.ebi.ac.uk/vol1/run/ERR551/ERR551569/3736-04_lib937_miseq_r0066_251bp_R2.fastq.gz	fasp.sra.ebi.ac.uk:/vol1/run/ERR551/ERR551569/3736-04_lib937_miseq_r0066_251bp_R1.fastq.gz;fasp.sra.ebi.ac.uk:/vol1/run/ERR551/ERR551569/3736-04_lib937_miseq_r0066_251bp_R2.fastq.gz	ftp.sra.ebi.ac.uk/vol1/run/ERR551/ERR551569/3736-04_lib937_miseq_r0066_251bp_R1.fastq.gz;ftp.sra.ebi.ac.uk/vol1/run/ERR551/ERR551569/3736-04_lib937_miseq_r0066_251bp_R2.fastq.gz	FASTQ;FASTQ	142872586	d5080b9fc73db1c67886325a3394b94c	ftp.sra.ebi.ac.uk/vol1/err/ERR551/ERR551569	fasp.sra.ebi.ac.uk:/vol1/err/ERR551/ERR551569	ftp.sra.ebi.ac.uk/vol1/err/ERR551/ERR551569	3736-04		WGS of MTBC isolates		2014-06-30
ERR551620	ERP008667	SAMEA2534074	ERS457476	ERX510689	PRJEB7727	ERA323280	1494075	Mycobacterium tuberculosis complex sp.	ILLUMINA	Illumina MiSeq	4518-03_lib949_miseq_r0061_251bp	700	PAIRED	WGS	GENOMIC	unspecified	1096483	535773026	FORSCHUNGSZENTRUM BORSTEL;FZB	2015-06-22	2018-11-16	Illumina MiSeq paired end sequencing: 4518-03_lib949_miseq_r0061_251bp	Whole Genome Sequencing of Mycobacterium tuberculosis complex isolates from Sierra Leone	ena-STUDY-FZB-13-11-2014-14:04:40:057-939	4518-03_lib949_miseq_r0061_251bp	4518-03_lib949_miseq_r0061_251bp	196957068;217429562	aa5c6ce9014c75b13128f82edb336922;7ee20566dd4e0656ab0165e5c039a17a	ftp.sra.ebi.ac.uk/vol1/fastq/ERR551/ERR551620/ERR551620_1.fastq.gz;ftp.sra.ebi.ac.uk/vol1/fastq/ERR551/ERR551620/ERR551620_2.fastq.gz	fasp.sra.ebi.ac.uk:/vol1/fastq/ERR551/ERR551620/ERR551620_1.fastq.gz;fasp.sra.ebi.ac.uk:/vol1/fastq/ERR551/ERR551620/ERR551620_2.fastq.gz	ftp.sra.ebi.ac.uk/vol1/fastq/ERR551/ERR551620/ERR551620_1.fastq.gz;ftp.sra.ebi.ac.uk/vol1/fastq/ERR551/ERR551620/ERR551620_2.fastq.gz	193252398;213642748	634ecb08522a41c02533a7081b61e7c7;78c70e6f21573d2cf40e94bbd41e415a	ftp.sra.ebi.ac.uk/vol1/run/ERR551/ERR551620/4518-03_lib949_miseq_r0061_251bp_R1.fastq.gz;ftp.sra.ebi.ac.uk/vol1/run/ERR551/ERR551620/4518-03_lib949_miseq_r0061_251bp_R2.fastq.gz	fasp.sra.ebi.ac.uk:/vol1/run/ERR551/ERR551620/4518-03_lib949_miseq_r0061_251bp_R1.fastq.gz;fasp.sra.ebi.ac.uk:/vol1/run/ERR551/ERR551620/4518-03_lib949_miseq_r0061_251bp_R2.fastq.gz	ftp.sra.ebi.ac.uk/vol1/run/ERR551/ERR551620/4518-03_lib949_miseq_r0061_251bp_R1.fastq.gz;ftp.sra.ebi.ac.uk/vol1/run/ERR551/ERR551620/4518-03_lib949_miseq_r0061_251bp_R2.fastq.gz	FASTQ;FASTQ	336299944	3b585f3cee3990c53cb97f8234a737d4	ftp.sra.ebi.ac.uk/vol1/err/ERR551/ERR551620	fasp.sra.ebi.ac.uk:/vol1/err/ERR551/ERR551620	ftp.sra.ebi.ac.uk/vol1/err/ERR551/ERR551620	4518-03		WGS of MTBC isolates		2014-06-30
ERR551807	ERP008667	SAMEA2534204	ERS457606	ERX510876	PRJEB7727	ERA323280	1494075	Mycobacterium tuberculosis complex sp.	ILLUMINA	Illumina MiSeq	10350-03_lib1470_miseq_r0083_301bp	700	PAIRED	WGS	GENOMIC	unspecified	881395	504661399	FORSCHUNGSZENTRUM BORSTEL;FZB	2015-06-22	2018-11-16	Illumina MiSeq paired end sequencing: 10350-03_lib1470_miseq_r0083_301bp	Whole Genome Sequencing of Mycobacterium tuberculosis complex isolates from Sierra Leone	ena-STUDY-FZB-13-11-2014-14:04:40:057-939	10350-03_lib1470_miseq_r0083_301bp	10350-03_lib1470_miseq_r0083_301bp	166468674;204052873	17ed3ff08c3258f05ec2f710a806c889;99454cfcea5386a2abb32d6e2d4b4984	ftp.sra.ebi.ac.uk/vol1/fastq/ERR551/ERR551807/ERR551807_1.fastq.gz;ftp.sra.ebi.ac.uk/vol1/fastq/ERR551/ERR551807/ERR551807_2.fastq.gz	fasp.sra.ebi.ac.uk:/vol1/fastq/ERR551/ERR551807/ERR551807_1.fastq.gz;fasp.sra.ebi.ac.uk:/vol1/fastq/ERR551/ERR551807/ERR551807_2.fastq.gz	ftp.sra.ebi.ac.uk/vol1/fastq/ERR551/ERR551807/ERR551807_1.fastq.gz;ftp.sra.ebi.ac.uk/vol1/fastq/ERR551/ERR551807/ERR551807_2.fastq.gz	163845503;202159929	48f1bd1f0e5640d6c03bcbdf07a41b49;51356f6f5edffa6c8ae6b40d68f3e25b	ftp.sra.ebi.ac.uk/vol1/run/ERR551/ERR551807/10350-03_lib1470_miseq_r0083_301bp_R1.fastq.gz;ftp.sra.ebi.ac.uk/vol1/run/ERR551/ERR551807/10350-03_lib1470_miseq_r0083_301bp_R2.fastq.gz	fasp.sra.ebi.ac.uk:/vol1/run/ERR551/ERR551807/10350-03_lib1470_miseq_r0083_301bp_R1.fastq.gz;fasp.sra.ebi.ac.uk:/vol1/run/ERR551/ERR551807/10350-03_lib1470_miseq_r0083_301bp_R2.fastq.gz	ftp.sra.ebi.ac.uk/vol1/run/ERR551/ERR551807/10350-03_lib1470_miseq_r0083_301bp_R1.fastq.gz;ftp.sra.ebi.ac.uk/vol1/run/ERR551/ERR551807/10350-03_lib1470_miseq_r0083_301bp_R2.fastq.gz	FASTQ;FASTQ	300946117	7eaa91cfd7d938d968e137f5bfd54d57	ftp.sra.ebi.ac.uk/vol1/err/ERR551/ERR551807	fasp.sra.ebi.ac.uk:/vol1/err/ERR551/ERR551807	ftp.sra.ebi.ac.uk/vol1/err/ERR551/ERR551807	10350-03		WGS of MTBC isolates		2014-06-30
ERR551847	ERP008667	SAMEA2534237	ERS457639	ERX510916	PRJEB7727	ERA323280	1494075	Mycobacterium tuberculosis complex sp.	ILLUMINA	Illumina MiSeq	3861-03_lib922_miseq_r0059_251bp	700	PAIRED	WGS	GENOMIC	unspecified	282674	136244869	FORSCHUNGSZENTRUM BORSTEL;FZB	2015-06-22	2018-11-16	Illumina MiSeq paired end sequencing: 3861-03_lib922_miseq_r0059_251bp	Whole Genome Sequencing of Mycobacterium tuberculosis complex isolates from Sierra Leone	ena-STUDY-FZB-13-11-2014-14:04:40:057-939	3861-03_lib922_miseq_r0059_251bp	3861-03_lib922_miseq_r0059_251bp	41878712;51186459	df6f74cefd5071ca0a399bbe227e2735;a9335c63fea74e90f6f119ece9347280	ftp.sra.ebi.ac.uk/vol1/fastq/ERR551/ERR551847/ERR551847_1.fastq.gz;ftp.sra.ebi.ac.uk/vol1/fastq/ERR551/ERR551847/ERR551847_2.fastq.gz	fasp.sra.ebi.ac.uk:/vol1/fastq/ERR551/ERR551847/ERR551847_1.fastq.gz;fasp.sra.ebi.ac.uk:/vol1/fastq/ERR551/ERR551847/ERR551847_2.fastq.gz	ftp.sra.ebi.ac.uk/vol1/fastq/ERR551/ERR551847/ERR551847_1.fastq.gz;ftp.sra.ebi.ac.uk/vol1/fastq/ERR551/ERR551847/ERR551847_2.fastq.gz	40971166;50255414	8419b1961aa3f960b673438e893aca9f;e6f762d8250d85a573693e6df6baeafd	ftp.sra.ebi.ac.uk/vol1/run/ERR551/ERR551847/3861-03_lib922_miseq_r0059_251bp_R1.fastq.gz;ftp.sra.ebi.ac.uk/vol1/run/ERR551/ERR551847/3861-03_lib922_miseq_r0059_251bp_R2.fastq.gz	fasp.sra.ebi.ac.uk:/vol1/run/ERR551/ERR551847/3861-03_lib922_miseq_r0059_251bp_R1.fastq.gz;fasp.sra.ebi.ac.uk:/vol1/run/ERR551/ERR551847/3861-03_lib922_miseq_r0059_251bp_R2.fastq.gz	ftp.sra.ebi.ac.uk/vol1/run/ERR551/ERR551847/3861-03_lib922_miseq_r0059_251bp_R1.fastq.gz;ftp.sra.ebi.ac.uk/vol1/run/ERR551/ERR551847/3861-03_lib922_miseq_r0059_251bp_R2.fastq.gz	FASTQ;FASTQ	74392169	ab2d26a44281b84df774caeed423461b	ftp.sra.ebi.ac.uk/vol1/err/ERR551/ERR551847	fasp.sra.ebi.ac.uk:/vol1/err/ERR551/ERR551847	ftp.sra.ebi.ac.uk/vol1/err/ERR551/ERR551847	3861-03		WGS of MTBC isolates		2014-06-30
ERR552081	ERP008667	SAMEA2534401	ERS457803	ERX511150	PRJEB7727	ERA323280	1494075	Mycobacterium tuberculosis complex sp.	ILLUMINA	Illumina MiSeq	4145-04_lib919_miseq_r0059_251bp	700	PAIRED	WGS	GENOMIC	unspecified	274998	131491264	FORSCHUNGSZENTRUM BORSTEL;FZB	2015-06-22	2018-11-16	Illumina MiSeq paired end sequencing: 4145-04_lib919_miseq_r0059_251bp	Whole Genome Sequencing of Mycobacterium tuberculosis complex isolates from Sierra Leone	ena-STUDY-FZB-13-11-2014-14:04:40:057-939	4145-04_lib919_miseq_r0059_251bp	4145-04_lib919_miseq_r0059_251bp	40940943;47779787	632dce7f9a7e5d8b5f9e513aa2e00960;c5c15a1e833231c7a19c9caeac586192	ftp.sra.ebi.ac.uk/vol1/fastq/ERR552/ERR552081/ERR552081_1.fastq.gz;ftp.sra.ebi.ac.uk/vol1/fastq/ERR552/ERR552081/ERR552081_2.fastq.gz	fasp.sra.ebi.ac.uk:/vol1/fastq/ERR552/ERR552081/ERR552081_1.fastq.gz;fasp.sra.ebi.ac.uk:/vol1/fastq/ERR552/ERR552081/ERR552081_2.fastq.gz	ftp.sra.ebi.ac.uk/vol1/fastq/ERR552/ERR552081/ERR552081_1.fastq.gz;ftp.sra.ebi.ac.uk/vol1/fastq/ERR552/ERR552081/ERR552081_2.fastq.gz	40057971;46883183	4e3accd1f579a6b2c2a636cdfde743f1;30c361b922f9e15c6d09393696b36d52	ftp.sra.ebi.ac.uk/vol1/run/ERR552/ERR552081/4145-04_lib919_miseq_r0059_251bp_R1.fastq.gz;ftp.sra.ebi.ac.uk/vol1/run/ERR552/ERR552081/4145-04_lib919_miseq_r0059_251bp_R2.fastq.gz	fasp.sra.ebi.ac.uk:/vol1/run/ERR552/ERR552081/4145-04_lib919_miseq_r0059_251bp_R1.fastq.gz;fasp.sra.ebi.ac.uk:/vol1/run/ERR552/ERR552081/4145-04_lib919_miseq_r0059_251bp_R2.fastq.gz	ftp.sra.ebi.ac.uk/vol1/run/ERR552/ERR552081/4145-04_lib919_miseq_r0059_251bp_R1.fastq.gz;ftp.sra.ebi.ac.uk/vol1/run/ERR552/ERR552081/4145-04_lib919_miseq_r0059_251bp_R2.fastq.gz	FASTQ;FASTQ	70639046	5cb472ea5c212e34c1ea00084505a9a5	ftp.sra.ebi.ac.uk/vol1/err/ERR552/ERR552081	fasp.sra.ebi.ac.uk:/vol1/err/ERR552/ERR552081	ftp.sra.ebi.ac.uk/vol1/err/ERR552/ERR552081	4145-04		WGS of MTBC isolates		2014-06-30
ERR552093	ERP008667	SAMEA2534408	ERS457810	ERX511162	PRJEB7727	ERA323280	1494075	Mycobacterium tuberculosis complex sp.	ILLUMINA	Illumina MiSeq	6637-04_lib899_miseq_r0065_251bp	700	PAIRED	WGS	GENOMIC	unspecified	293111	143066895	FORSCHUNGSZENTRUM BORSTEL;FZB	2015-06-22	2018-11-16	Illumina MiSeq paired end sequencing: 6637-04_lib899_miseq_r0065_251bp	Whole Genome Sequencing of Mycobacterium tuberculosis complex isolates from Sierra Leone	ena-STUDY-FZB-13-11-2014-14:04:40:057-939	6637-04_lib899_miseq_r0065_251bp	6637-04_lib899_miseq_r0065_251bp	54521005;60947477	2c7ebc8b1f97bc2d954917da9befdb39;64f9b1c42c79cba8baeb5b8f055b6932	ftp.sra.ebi.ac.uk/vol1/fastq/ERR552/ERR552093/ERR552093_1.fastq.gz;ftp.sra.ebi.ac.uk/vol1/fastq/ERR552/ERR552093/ERR552093_2.fastq.gz	fasp.sra.ebi.ac.uk:/vol1/fastq/ERR552/ERR552093/ERR552093_1.fastq.gz;fasp.sra.ebi.ac.uk:/vol1/fastq/ERR552/ERR552093/ERR552093_2.fastq.gz	ftp.sra.ebi.ac.uk/vol1/fastq/ERR552/ERR552093/ERR552093_1.fastq.gz;ftp.sra.ebi.ac.uk/vol1/fastq/ERR552/ERR552093/ERR552093_2.fastq.gz	53555413;59956305	a6dcc25cfe4d7b8c23f39dad76f7a98f;5204f2ed99b5e9874ad9cd4a6c758e76	ftp.sra.ebi.ac.uk/vol1/run/ERR552/ERR552093/6637-04_lib899_miseq_r0065_251bp_R1.fastq.gz;ftp.sra.ebi.ac.uk/vol1/run/ERR552/ERR552093/6637-04_lib899_miseq_r0065_251bp_R2.fastq.gz	fasp.sra.ebi.ac.uk:/vol1/run/ERR552/ERR552093/6637-04_lib899_miseq_r0065_251bp_R1.fastq.gz;fasp.sra.ebi.ac.uk:/vol1/run/ERR552/ERR552093/6637-04_lib899_miseq_r0065_251bp_R2.fastq.gz	ftp.sra.ebi.ac.uk/vol1/run/ERR552/ERR552093/6637-04_lib899_miseq_r0065_251bp_R1.fastq.gz;ftp.sra.ebi.ac.uk/vol1/run/ERR552/ERR552093/6637-04_lib899_miseq_r0065_251bp_R2.fastq.gz	FASTQ;FASTQ	94092889	3073d92e3d20de34b76508c14606d51f	ftp.sra.ebi.ac.uk/vol1/err/ERR552/ERR552093	fasp.sra.ebi.ac.uk:/vol1/err/ERR552/ERR552093	ftp.sra.ebi.ac.uk/vol1/err/ERR552/ERR552093	6637-04		WGS of MTBC isolates		2014-06-30
ERR552095	ERP008667	SAMEA2534409	ERS457811	ERX511164	PRJEB7727	ERA323280	1494075	Mycobacterium tuberculosis complex sp.	ILLUMINA	Illumina MiSeq	4785-04_lib909_miseq_r0058_251bp	700	PAIRED	WGS	GENOMIC	unspecified	1139735	553491813	FORSCHUNGSZENTRUM BORSTEL;FZB	2015-06-22	2018-11-16	Illumina MiSeq paired end sequencing: 4785-04_lib909_miseq_r0058_251bp	Whole Genome Sequencing of Mycobacterium tuberculosis complex isolates from Sierra Leone	ena-STUDY-FZB-13-11-2014-14:04:40:057-939	4785-04_lib909_miseq_r0058_251bp	4785-04_lib909_miseq_r0058_251bp	195639690;226542621	6d2084d002ade6c8324a3e544eec3bf4;762791d36066c8d5abba86dc01ad2fb6	ftp.sra.ebi.ac.uk/vol1/fastq/ERR552/ERR552095/ERR552095_1.fastq.gz;ftp.sra.ebi.ac.uk/vol1/fastq/ERR552/ERR552095/ERR552095_2.fastq.gz	fasp.sra.ebi.ac.uk:/vol1/fastq/ERR552/ERR552095/ERR552095_1.fastq.gz;fasp.sra.ebi.ac.uk:/vol1/fastq/ERR552/ERR552095/ERR552095_2.fastq.gz	ftp.sra.ebi.ac.uk/vol1/fastq/ERR552/ERR552095/ERR552095_1.fastq.gz;ftp.sra.ebi.ac.uk/vol1/fastq/ERR552/ERR552095/ERR552095_2.fastq.gz	191865767;222670591	61ae5b697f47c20ee17ba7d33a111c81;1c1f0e1c94e14cb8e66edaf09aa57c71	ftp.sra.ebi.ac.uk/vol1/run/ERR552/ERR552095/4785-04_lib909_miseq_r0058_251bp_R1.fastq.gz;ftp.sra.ebi.ac.uk/vol1/run/ERR552/ERR552095/4785-04_lib909_miseq_r0058_251bp_R2.fastq.gz	fasp.sra.ebi.ac.uk:/vol1/run/ERR552/ERR552095/4785-04_lib909_miseq_r0058_251bp_R1.fastq.gz;fasp.sra.ebi.ac.uk:/vol1/run/ERR552/ERR552095/4785-04_lib909_miseq_r0058_251bp_R2.fastq.gz	ftp.sra.ebi.ac.uk/vol1/run/ERR552/ERR552095/4785-04_lib909_miseq_r0058_251bp_R1.fastq.gz;ftp.sra.ebi.ac.uk/vol1/run/ERR552/ERR552095/4785-04_lib909_miseq_r0058_251bp_R2.fastq.gz	FASTQ;FASTQ	342151422	276c3f5ff782b7e0e2298d1cb007e670	ftp.sra.ebi.ac.uk/vol1/err/ERR552/ERR552095	fasp.sra.ebi.ac.uk:/vol1/err/ERR552/ERR552095	ftp.sra.ebi.ac.uk/vol1/err/ERR552/ERR552095	4785-04		WGS of MTBC isolates		2014-06-30
ERR552125	ERP008667	SAMEA2534429	ERS457831	ERX511194	PRJEB7727	ERA323280	1494075	Mycobacterium tuberculosis complex sp.	ILLUMINA	Illumina MiSeq	12658-03_lib1469_miseq_r0083_301bp	700	PAIRED	WGS	GENOMIC	unspecified	842720	477157467	FORSCHUNGSZENTRUM BORSTEL;FZB	2015-06-22	2018-11-16	Illumina MiSeq paired end sequencing: 12658-03_lib1469_miseq_r0083_301bp	Whole Genome Sequencing of Mycobacterium tuberculosis complex isolates from Sierra Leone	ena-STUDY-FZB-13-11-2014-14:04:40:057-939	12658-03_lib1469_miseq_r0083_301bp	12658-03_lib1469_miseq_r0083_301bp	162986689;189084391	2c2cd973030ac97af6f659ec9b7d77b7;527de17ecef256c1e1a9c4113bd4c2c6	ftp.sra.ebi.ac.uk/vol1/fastq/ERR552/ERR552125/ERR552125_1.fastq.gz;ftp.sra.ebi.ac.uk/vol1/fastq/ERR552/ERR552125/ERR552125_2.fastq.gz	fasp.sra.ebi.ac.uk:/vol1/fastq/ERR552/ERR552125/ERR552125_1.fastq.gz;fasp.sra.ebi.ac.uk:/vol1/fastq/ERR552/ERR552125/ERR552125_2.fastq.gz	ftp.sra.ebi.ac.uk/vol1/fastq/ERR552/ERR552125/ERR552125_1.fastq.gz;ftp.sra.ebi.ac.uk/vol1/fastq/ERR552/ERR552125/ERR552125_2.fastq.gz	160580250;187287522	952af6248cb63f64516324f1ff95bee1;58932908ae3de7bb0312413942f5fe7f	ftp.sra.ebi.ac.uk/vol1/run/ERR552/ERR552125/12658-03_lib1469_miseq_r0083_301bp_R1.fastq.gz;ftp.sra.ebi.ac.uk/vol1/run/ERR552/ERR552125/12658-03_lib1469_miseq_r0083_301bp_R2.fastq.gz	fasp.sra.ebi.ac.uk:/vol1/run/ERR552/ERR552125/12658-03_lib1469_miseq_r0083_301bp_R1.fastq.gz;fasp.sra.ebi.ac.uk:/vol1/run/ERR552/ERR552125/12658-03_lib1469_miseq_r0083_301bp_R2.fastq.gz	ftp.sra.ebi.ac.uk/vol1/run/ERR552/ERR552125/12658-03_lib1469_miseq_r0083_301bp_R1.fastq.gz;ftp.sra.ebi.ac.uk/vol1/run/ERR552/ERR552125/12658-03_lib1469_miseq_r0083_301bp_R2.fastq.gz	FASTQ;FASTQ	285317431	9741ea4f409520fe7d560923f6ba1ae0	ftp.sra.ebi.ac.uk/vol1/err/ERR552/ERR552125	fasp.sra.ebi.ac.uk:/vol1/err/ERR552/ERR552125	ftp.sra.ebi.ac.uk/vol1/err/ERR552/ERR552125	12658-03		WGS of MTBC isolates		2014-06-30
ERR552132	ERP008667	SAMEA2534435	ERS457837	ERX511201	PRJEB7727	ERA323280	1494075	Mycobacterium tuberculosis complex sp.	ILLUMINA	Illumina MiSeq	10012-03_lib970_miseq_r0062_251bp	700	PAIRED	WGS	GENOMIC	unspecified	1276060	613016703	FORSCHUNGSZENTRUM BORSTEL;FZB	2015-06-22	2018-11-16	Illumina MiSeq paired end sequencing: 10012-03_lib970_miseq_r0062_251bp	Whole Genome Sequencing of Mycobacterium tuberculosis complex isolates from Sierra Leone	ena-STUDY-FZB-13-11-2014-14:04:40:057-939	10012-03_lib970_miseq_r0062_251bp	10012-03_lib970_miseq_r0062_251bp	228286217;254295224	cc0f04ccf6b0a92ff030b14195a41d2c;25fb64e8a563600cffd999719eeb16df	ftp.sra.ebi.ac.uk/vol1/fastq/ERR552/ERR552132/ERR552132_1.fastq.gz;ftp.sra.ebi.ac.uk/vol1/fastq/ERR552/ERR552132/ERR552132_2.fastq.gz	fasp.sra.ebi.ac.uk:/vol1/fastq/ERR552/ERR552132/ERR552132_1.fastq.gz;fasp.sra.ebi.ac.uk:/vol1/fastq/ERR552/ERR552132/ERR552132_2.fastq.gz	ftp.sra.ebi.ac.uk/vol1/fastq/ERR552/ERR552132/ERR552132_1.fastq.gz;ftp.sra.ebi.ac.uk/vol1/fastq/ERR552/ERR552132/ERR552132_2.fastq.gz	223962581;249859533	227200c85b594702258d045014ec4703;7477fad0d23c508276c33688355739a4	ftp.sra.ebi.ac.uk/vol1/run/ERR552/ERR552132/10012-03_lib970_miseq_r0062_251bp_R1.fastq.gz;ftp.sra.ebi.ac.uk/vol1/run/ERR552/ERR552132/10012-03_lib970_miseq_r0062_251bp_R2.fastq.gz	fasp.sra.ebi.ac.uk:/vol1/run/ERR552/ERR552132/10012-03_lib970_miseq_r0062_251bp_R1.fastq.gz;fasp.sra.ebi.ac.uk:/vol1/run/ERR552/ERR552132/10012-03_lib970_miseq_r0062_251bp_R2.fastq.gz	ftp.sra.ebi.ac.uk/vol1/run/ERR552/ERR552132/10012-03_lib970_miseq_r0062_251bp_R1.fastq.gz;ftp.sra.ebi.ac.uk/vol1/run/ERR552/ERR552132/10012-03_lib970_miseq_r0062_251bp_R2.fastq.gz	FASTQ;FASTQ	391321336	66e3395818b653269418abf5bf53541f	ftp.sra.ebi.ac.uk/vol1/err/ERR552/ERR552132	fasp.sra.ebi.ac.uk:/vol1/err/ERR552/ERR552132	ftp.sra.ebi.ac.uk/vol1/err/ERR552/ERR552132	10012-03		WGS of MTBC isolates		2014-06-30
ERR552159	ERP008667	SAMEA2534452	ERS457854	ERX511228	PRJEB7727	ERA323280	1494075	Mycobacterium tuberculosis complex sp.	ILLUMINA	Illumina MiSeq	6429-03_lib923_miseq_r0059_251bp	700	PAIRED	WGS	GENOMIC	unspecified	245047	118603766	FORSCHUNGSZENTRUM BORSTEL;FZB	2015-06-22	2018-11-16	Illumina MiSeq paired end sequencing: 6429-03_lib923_miseq_r0059_251bp	Whole Genome Sequencing of Mycobacterium tuberculosis complex isolates from Sierra Leone	ena-STUDY-FZB-13-11-2014-14:04:40:057-939	6429-03_lib923_miseq_r0059_251bp	6429-03_lib923_miseq_r0059_251bp	36210820;43314706	e6abb88acb19a4bcaba825748b371506;03e9dcd3aa685bbc0005fc735cee7927	ftp.sra.ebi.ac.uk/vol1/fastq/ERR552/ERR552159/ERR552159_1.fastq.gz;ftp.sra.ebi.ac.uk/vol1/fastq/ERR552/ERR552159/ERR552159_2.fastq.gz	fasp.sra.ebi.ac.uk:/vol1/fastq/ERR552/ERR552159/ERR552159_1.fastq.gz;fasp.sra.ebi.ac.uk:/vol1/fastq/ERR552/ERR552159/ERR552159_2.fastq.gz	ftp.sra.ebi.ac.uk/vol1/fastq/ERR552/ERR552159/ERR552159_1.fastq.gz;ftp.sra.ebi.ac.uk/vol1/fastq/ERR552/ERR552159/ERR552159_2.fastq.gz	35425634;42515885	d2a5d850dd90bee6fa9394629810fd5f;71e530f03c883e6b7f664e7f3d39ca4a	ftp.sra.ebi.ac.uk/vol1/run/ERR552/ERR552159/6429-03_lib923_miseq_r0059_251bp_R1.fastq.gz;ftp.sra.ebi.ac.uk/vol1/run/ERR552/ERR552159/6429-03_lib923_miseq_r0059_251bp_R2.fastq.gz	fasp.sra.ebi.ac.uk:/vol1/run/ERR552/ERR552159/6429-03_lib923_miseq_r0059_251bp_R1.fastq.gz;fasp.sra.ebi.ac.uk:/vol1/run/ERR552/ERR552159/6429-03_lib923_miseq_r0059_251bp_R2.fastq.gz	ftp.sra.ebi.ac.uk/vol1/run/ERR552/ERR552159/6429-03_lib923_miseq_r0059_251bp_R1.fastq.gz;ftp.sra.ebi.ac.uk/vol1/run/ERR552/ERR552159/6429-03_lib923_miseq_r0059_251bp_R2.fastq.gz	FASTQ;FASTQ	63307049	bb374304b1d646fa5702907ac1d9e79a	ftp.sra.ebi.ac.uk/vol1/err/ERR552/ERR552159	fasp.sra.ebi.ac.uk:/vol1/err/ERR552/ERR552159	ftp.sra.ebi.ac.uk/vol1/err/ERR552/ERR552159	6429-03		WGS of MTBC isolates		2014-06-30
ERR552246	ERP008667	SAMEA2534512	ERS457914	ERX511315	PRJEB7727	ERA323280	1494075	Mycobacterium tuberculosis complex sp.	ILLUMINA	Illumina MiSeq	421-04_lib956_miseq_r0060_251bp	700	PAIRED	WGS	GENOMIC	unspecified	428008	209143503	FORSCHUNGSZENTRUM BORSTEL;FZB	2015-06-22	2018-11-16	Illumina MiSeq paired end sequencing: 421-04_lib956_miseq_r0060_251bp	Whole Genome Sequencing of Mycobacterium tuberculosis complex isolates from Sierra Leone	ena-STUDY-FZB-13-11-2014-14:04:40:057-939	421-04_lib956_miseq_r0060_251bp	421-04_lib956_miseq_r0060_251bp	79081475;87745376	f9cdf15dad6516cd9995b46cb6b15185;b585eba6d17dbfa6ca5cd484efa6b2f2	ftp.sra.ebi.ac.uk/vol1/fastq/ERR552/ERR552246/ERR552246_1.fastq.gz;ftp.sra.ebi.ac.uk/vol1/fastq/ERR552/ERR552246/ERR552246_2.fastq.gz	fasp.sra.ebi.ac.uk:/vol1/fastq/ERR552/ERR552246/ERR552246_1.fastq.gz;fasp.sra.ebi.ac.uk:/vol1/fastq/ERR552/ERR552246/ERR552246_2.fastq.gz	ftp.sra.ebi.ac.uk/vol1/fastq/ERR552/ERR552246/ERR552246_1.fastq.gz;ftp.sra.ebi.ac.uk/vol1/fastq/ERR552/ERR552246/ERR552246_2.fastq.gz	77667631;86300521	47d95a24aecea111c3ea8e49fdbfa124;49922f8f1d61f9f8cc25908ca882ee97	ftp.sra.ebi.ac.uk/vol1/run/ERR552/ERR552246/421-04_lib956_miseq_r0060_251bp_R1.fastq.gz;ftp.sra.ebi.ac.uk/vol1/run/ERR552/ERR552246/421-04_lib956_miseq_r0060_251bp_R2.fastq.gz	fasp.sra.ebi.ac.uk:/vol1/run/ERR552/ERR552246/421-04_lib956_miseq_r0060_251bp_R1.fastq.gz;fasp.sra.ebi.ac.uk:/vol1/run/ERR552/ERR552246/421-04_lib956_miseq_r0060_251bp_R2.fastq.gz	ftp.sra.ebi.ac.uk/vol1/run/ERR552/ERR552246/421-04_lib956_miseq_r0060_251bp_R1.fastq.gz;ftp.sra.ebi.ac.uk/vol1/run/ERR552/ERR552246/421-04_lib956_miseq_r0060_251bp_R2.fastq.gz	FASTQ;FASTQ	135558389	38b0fb78d306bb6926477db810fa4089	ftp.sra.ebi.ac.uk/vol1/err/ERR552/ERR552246	fasp.sra.ebi.ac.uk:/vol1/err/ERR552/ERR552246	ftp.sra.ebi.ac.uk/vol1/err/ERR552/ERR552246	421-04		WGS of MTBC isolates		2014-06-30
ERR552247	ERP008667	SAMEA2534512	ERS457914	ERX511316	PRJEB7727	ERA323280	1494075	Mycobacterium tuberculosis complex sp.	ILLUMINA	Illumina MiSeq	421-04_lib956_miseq_r0065_251bp	700	PAIRED	WGS	GENOMIC	unspecified	262443	128180520	FORSCHUNGSZENTRUM BORSTEL;FZB	2015-06-22	2018-11-16	Illumina MiSeq paired end sequencing: 421-04_lib956_miseq_r0065_251bp	Whole Genome Sequencing of Mycobacterium tuberculosis complex isolates from Sierra Leone	ena-STUDY-FZB-13-11-2014-14:04:40:057-939	421-04_lib956_miseq_r0065_251bp	421-04_lib956_miseq_r0065_251bp	48299112;54754437	7f571c64406c74c55d243753ba1aed93;de6cd062ecfc3a27086d4232fb481559	ftp.sra.ebi.ac.uk/vol1/fastq/ERR552/ERR552247/ERR552247_1.fastq.gz;ftp.sra.ebi.ac.uk/vol1/fastq/ERR552/ERR552247/ERR552247_2.fastq.gz	fasp.sra.ebi.ac.uk:/vol1/fastq/ERR552/ERR552247/ERR552247_1.fastq.gz;fasp.sra.ebi.ac.uk:/vol1/fastq/ERR552/ERR552247/ERR552247_2.fastq.gz	ftp.sra.ebi.ac.uk/vol1/fastq/ERR552/ERR552247/ERR552247_1.fastq.gz;ftp.sra.ebi.ac.uk/vol1/fastq/ERR552/ERR552247/ERR552247_2.fastq.gz	47437316;53867763	b21622829b5bd67cf9e923c7cb545f98;2adbfae757016be3ca283ae7c090eb04	ftp.sra.ebi.ac.uk/vol1/run/ERR552/ERR552247/421-04_lib956_miseq_r0065_251bp_R1.fastq.gz;ftp.sra.ebi.ac.uk/vol1/run/ERR552/ERR552247/421-04_lib956_miseq_r0065_251bp_R2.fastq.gz	fasp.sra.ebi.ac.uk:/vol1/run/ERR552/ERR552247/421-04_lib956_miseq_r0065_251bp_R1.fastq.gz;fasp.sra.ebi.ac.uk:/vol1/run/ERR552/ERR552247/421-04_lib956_miseq_r0065_251bp_R2.fastq.gz	ftp.sra.ebi.ac.uk/vol1/run/ERR552/ERR552247/421-04_lib956_miseq_r0065_251bp_R1.fastq.gz;ftp.sra.ebi.ac.uk/vol1/run/ERR552/ERR552247/421-04_lib956_miseq_r0065_251bp_R2.fastq.gz	FASTQ;FASTQ	83934005	13e4b6fc2151cea0aeb11c4b3560c94a	ftp.sra.ebi.ac.uk/vol1/err/ERR552/ERR552247	fasp.sra.ebi.ac.uk:/vol1/err/ERR552/ERR552247	ftp.sra.ebi.ac.uk/vol1/err/ERR552/ERR552247	421-04		WGS of MTBC isolates		2014-06-30
ERR552259	ERP008667	SAMEA2534521	ERS457923	ERX511328	PRJEB7727	ERA323280	1494075	Mycobacterium tuberculosis complex sp.	ILLUMINA	Illumina MiSeq	10011-03_lib914_miseq_r0059_251bp	700	PAIRED	WGS	GENOMIC	unspecified	269572	130905234	FORSCHUNGSZENTRUM BORSTEL;FZB	2015-06-22	2018-11-16	Illumina MiSeq paired end sequencing: 10011-03_lib914_miseq_r0059_251bp	Whole Genome Sequencing of Mycobacterium tuberculosis complex isolates from Sierra Leone	ena-STUDY-FZB-13-11-2014-14:04:40:057-939	10011-03_lib914_miseq_r0059_251bp	10011-03_lib914_miseq_r0059_251bp	40765541;48423901	c14b29aa7aae4be21b17d5ed65c93fee;9f53098c17d086eb4dbcbd3124b7c856	ftp.sra.ebi.ac.uk/vol1/fastq/ERR552/ERR552259/ERR552259_1.fastq.gz;ftp.sra.ebi.ac.uk/vol1/fastq/ERR552/ERR552259/ERR552259_2.fastq.gz	fasp.sra.ebi.ac.uk:/vol1/fastq/ERR552/ERR552259/ERR552259_1.fastq.gz;fasp.sra.ebi.ac.uk:/vol1/fastq/ERR552/ERR552259/ERR552259_2.fastq.gz	ftp.sra.ebi.ac.uk/vol1/fastq/ERR552/ERR552259/ERR552259_1.fastq.gz;ftp.sra.ebi.ac.uk/vol1/fastq/ERR552/ERR552259/ERR552259_2.fastq.gz	39890956;47519918	755b8b09ade12c6c4cdaa34104843acb;6da4e3227971df0d6af14dbec5673141	ftp.sra.ebi.ac.uk/vol1/run/ERR552/ERR552259/10011-03_lib914_miseq_r0059_251bp_R1.fastq.gz;ftp.sra.ebi.ac.uk/vol1/run/ERR552/ERR552259/10011-03_lib914_miseq_r0059_251bp_R2.fastq.gz	fasp.sra.ebi.ac.uk:/vol1/run/ERR552/ERR552259/10011-03_lib914_miseq_r0059_251bp_R1.fastq.gz;fasp.sra.ebi.ac.uk:/vol1/run/ERR552/ERR552259/10011-03_lib914_miseq_r0059_251bp_R2.fastq.gz	ftp.sra.ebi.ac.uk/vol1/run/ERR552/ERR552259/10011-03_lib914_miseq_r0059_251bp_R1.fastq.gz;ftp.sra.ebi.ac.uk/vol1/run/ERR552/ERR552259/10011-03_lib914_miseq_r0059_251bp_R2.fastq.gz	FASTQ;FASTQ	71166081	29c966ec6d94671786094e490b7120f5	ftp.sra.ebi.ac.uk/vol1/err/ERR552/ERR552259	fasp.sra.ebi.ac.uk:/vol1/err/ERR552/ERR552259	ftp.sra.ebi.ac.uk/vol1/err/ERR552/ERR552259	10011-03		WGS of MTBC isolates		2014-06-30
ERR552261	ERP008667	SAMEA2534522	ERS457924	ERX511330	PRJEB7727	ERA323280	1494075	Mycobacterium tuberculosis complex sp.	ILLUMINA	Illumina MiSeq	6897-04_lib954_miseq_r0060_251bp	700	PAIRED	WGS	GENOMIC	unspecified	950223	465296075	FORSCHUNGSZENTRUM BORSTEL;FZB	2015-06-22	2018-11-16	Illumina MiSeq paired end sequencing: 6897-04_lib954_miseq_r0060_251bp	Whole Genome Sequencing of Mycobacterium tuberculosis complex isolates from Sierra Leone	ena-STUDY-FZB-13-11-2014-14:04:40:057-939	6897-04_lib954_miseq_r0060_251bp	6897-04_lib954_miseq_r0060_251bp	172341028;189883445	e5e98921e3687d37ae217c2aabce24ac;1388e45fcbbee9c4fbf36c5ec8f567a0	ftp.sra.ebi.ac.uk/vol1/fastq/ERR552/ERR552261/ERR552261_1.fastq.gz;ftp.sra.ebi.ac.uk/vol1/fastq/ERR552/ERR552261/ERR552261_2.fastq.gz	fasp.sra.ebi.ac.uk:/vol1/fastq/ERR552/ERR552261/ERR552261_1.fastq.gz;fasp.sra.ebi.ac.uk:/vol1/fastq/ERR552/ERR552261/ERR552261_2.fastq.gz	ftp.sra.ebi.ac.uk/vol1/fastq/ERR552/ERR552261/ERR552261_1.fastq.gz;ftp.sra.ebi.ac.uk/vol1/fastq/ERR552/ERR552261/ERR552261_2.fastq.gz	169185772;186666501	1590ccdb65a6bae409517af84eeaaef2;b4369d2866e9dcd1ffd9353b00b66a59	ftp.sra.ebi.ac.uk/vol1/run/ERR552/ERR552261/6897-04_lib954_miseq_r0060_251bp_R1.fastq.gz;ftp.sra.ebi.ac.uk/vol1/run/ERR552/ERR552261/6897-04_lib954_miseq_r0060_251bp_R2.fastq.gz	fasp.sra.ebi.ac.uk:/vol1/run/ERR552/ERR552261/6897-04_lib954_miseq_r0060_251bp_R1.fastq.gz;fasp.sra.ebi.ac.uk:/vol1/run/ERR552/ERR552261/6897-04_lib954_miseq_r0060_251bp_R2.fastq.gz	ftp.sra.ebi.ac.uk/vol1/run/ERR552/ERR552261/6897-04_lib954_miseq_r0060_251bp_R1.fastq.gz;ftp.sra.ebi.ac.uk/vol1/run/ERR552/ERR552261/6897-04_lib954_miseq_r0060_251bp_R2.fastq.gz	FASTQ;FASTQ	293722352	6837639cdba0b08317336a25652b7805	ftp.sra.ebi.ac.uk/vol1/err/ERR552/ERR552261	fasp.sra.ebi.ac.uk:/vol1/err/ERR552/ERR552261	ftp.sra.ebi.ac.uk/vol1/err/ERR552/ERR552261	6897-04		WGS of MTBC isolates		2014-06-30
ERR552281	ERP008667	SAMEA2534540	ERS457942	ERX511350	PRJEB7727	ERA323280	1494075	Mycobacterium tuberculosis complex sp.	ILLUMINA	Illumina MiSeq	7538-03_lib948_miseq_r0070_251bp	700	PAIRED	WGS	GENOMIC	unspecified	649223	318787626	FORSCHUNGSZENTRUM BORSTEL;FZB	2015-06-22	2018-11-16	Illumina MiSeq paired end sequencing: 7538-03_lib948_miseq_r0070_251bp	Whole Genome Sequencing of Mycobacterium tuberculosis complex isolates from Sierra Leone	ena-STUDY-FZB-13-11-2014-14:04:40:057-939	7538-03_lib948_miseq_r0070_251bp	7538-03_lib948_miseq_r0070_251bp	108337285;129901328	eeb173b8ffe3a5090d442d96bdf394d7;423dedf366df96a644681d74566ef28a	ftp.sra.ebi.ac.uk/vol1/fastq/ERR552/ERR552281/ERR552281_1.fastq.gz;ftp.sra.ebi.ac.uk/vol1/fastq/ERR552/ERR552281/ERR552281_2.fastq.gz	fasp.sra.ebi.ac.uk:/vol1/fastq/ERR552/ERR552281/ERR552281_1.fastq.gz;fasp.sra.ebi.ac.uk:/vol1/fastq/ERR552/ERR552281/ERR552281_2.fastq.gz	ftp.sra.ebi.ac.uk/vol1/fastq/ERR552/ERR552281/ERR552281_1.fastq.gz;ftp.sra.ebi.ac.uk/vol1/fastq/ERR552/ERR552281/ERR552281_2.fastq.gz	106226604;127707441	b33f3fbbb9e123cb3e09f7f1a6eaae8b;a2ded053060eeb96eba1ef51515df03e	ftp.sra.ebi.ac.uk/vol1/run/ERR552/ERR552281/7538-03_lib948_miseq_r0070_251bp_R1.fastq.gz;ftp.sra.ebi.ac.uk/vol1/run/ERR552/ERR552281/7538-03_lib948_miseq_r0070_251bp_R2.fastq.gz	fasp.sra.ebi.ac.uk:/vol1/run/ERR552/ERR552281/7538-03_lib948_miseq_r0070_251bp_R1.fastq.gz;fasp.sra.ebi.ac.uk:/vol1/run/ERR552/ERR552281/7538-03_lib948_miseq_r0070_251bp_R2.fastq.gz	ftp.sra.ebi.ac.uk/vol1/run/ERR552/ERR552281/7538-03_lib948_miseq_r0070_251bp_R1.fastq.gz;ftp.sra.ebi.ac.uk/vol1/run/ERR552/ERR552281/7538-03_lib948_miseq_r0070_251bp_R2.fastq.gz	FASTQ;FASTQ	193026667	eb0db3c4bea74eadc88f71f23d8bde1e	ftp.sra.ebi.ac.uk/vol1/err/ERR552/ERR552281	fasp.sra.ebi.ac.uk:/vol1/err/ERR552/ERR552281	ftp.sra.ebi.ac.uk/vol1/err/ERR552/ERR552281	7538-03		WGS of MTBC isolates		2014-06-30
ERR552309	ERP008667	SAMEA2534557	ERS457959	ERX511378	PRJEB7727	ERA323280	1494075	Mycobacterium tuberculosis complex sp.	ILLUMINA	Illumina MiSeq	10205-03_lib915_miseq_r0065_251bp	700	PAIRED	WGS	GENOMIC	unspecified	144545	71776716	FORSCHUNGSZENTRUM BORSTEL;FZB	2015-06-22	2018-11-16	Illumina MiSeq paired end sequencing: 10205-03_lib915_miseq_r0065_251bp	Whole Genome Sequencing of Mycobacterium tuberculosis complex isolates from Sierra Leone	ena-STUDY-FZB-13-11-2014-14:04:40:057-939	10205-03_lib915_miseq_r0065_251bp	10205-03_lib915_miseq_r0065_251bp	27086448;30833015	ae89f9d50d8ba1ef7c71ea9975cdacd6;5a80badd50f3742ad273cd4746f37e5e	ftp.sra.ebi.ac.uk/vol1/fastq/ERR552/ERR552309/ERR552309_1.fastq.gz;ftp.sra.ebi.ac.uk/vol1/fastq/ERR552/ERR552309/ERR552309_2.fastq.gz	fasp.sra.ebi.ac.uk:/vol1/fastq/ERR552/ERR552309/ERR552309_1.fastq.gz;fasp.sra.ebi.ac.uk:/vol1/fastq/ERR552/ERR552309/ERR552309_2.fastq.gz	ftp.sra.ebi.ac.uk/vol1/fastq/ERR552/ERR552309/ERR552309_1.fastq.gz;ftp.sra.ebi.ac.uk/vol1/fastq/ERR552/ERR552309/ERR552309_2.fastq.gz	26618286;30345983	49bec880e877ed594dcf23eea5fe30f8;4bb836c883e7437906d98ee05fc0d564	ftp.sra.ebi.ac.uk/vol1/run/ERR552/ERR552309/10205-03_lib915_miseq_r0065_251bp_R1.fastq.gz;ftp.sra.ebi.ac.uk/vol1/run/ERR552/ERR552309/10205-03_lib915_miseq_r0065_251bp_R2.fastq.gz	fasp.sra.ebi.ac.uk:/vol1/run/ERR552/ERR552309/10205-03_lib915_miseq_r0065_251bp_R1.fastq.gz;fasp.sra.ebi.ac.uk:/vol1/run/ERR552/ERR552309/10205-03_lib915_miseq_r0065_251bp_R2.fastq.gz	ftp.sra.ebi.ac.uk/vol1/run/ERR552/ERR552309/10205-03_lib915_miseq_r0065_251bp_R1.fastq.gz;ftp.sra.ebi.ac.uk/vol1/run/ERR552/ERR552309/10205-03_lib915_miseq_r0065_251bp_R2.fastq.gz	FASTQ;FASTQ	47265739	7478c94adebd2fa91bb47c6c37cccb4c	ftp.sra.ebi.ac.uk/vol1/err/ERR552/ERR552309	fasp.sra.ebi.ac.uk:/vol1/err/ERR552/ERR552309	ftp.sra.ebi.ac.uk/vol1/err/ERR552/ERR552309	10205-03		WGS of MTBC isolates		2014-06-30
ERR552310	ERP008667	SAMEA2534557	ERS457959	ERX511379	PRJEB7727	ERA323280	1494075	Mycobacterium tuberculosis complex sp.	ILLUMINA	Illumina MiSeq	10205-03_lib915_miseq_r0070_251bp	700	PAIRED	WGS	GENOMIC	unspecified	323165	160325297	FORSCHUNGSZENTRUM BORSTEL;FZB	2015-06-22	2018-11-16	Illumina MiSeq paired end sequencing: 10205-03_lib915_miseq_r0070_251bp	Whole Genome Sequencing of Mycobacterium tuberculosis complex isolates from Sierra Leone	ena-STUDY-FZB-13-11-2014-14:04:40:057-939	10205-03_lib915_miseq_r0070_251bp	10205-03_lib915_miseq_r0070_251bp	56394024;66327222	f0d673f12a66e0f6a993a205ddd2340a;4e0da6d1f96eb90a6a40049a185d1b51	ftp.sra.ebi.ac.uk/vol1/fastq/ERR552/ERR552310/ERR552310_1.fastq.gz;ftp.sra.ebi.ac.uk/vol1/fastq/ERR552/ERR552310/ERR552310_2.fastq.gz	fasp.sra.ebi.ac.uk:/vol1/fastq/ERR552/ERR552310/ERR552310_1.fastq.gz;fasp.sra.ebi.ac.uk:/vol1/fastq/ERR552/ERR552310/ERR552310_2.fastq.gz	ftp.sra.ebi.ac.uk/vol1/fastq/ERR552/ERR552310/ERR552310_1.fastq.gz;ftp.sra.ebi.ac.uk/vol1/fastq/ERR552/ERR552310/ERR552310_2.fastq.gz	55323395;65215989	7ef6385c9c4ddf59a6ff790f0aa1de81;c33a063378cb58973ec49ea2a2406792	ftp.sra.ebi.ac.uk/vol1/run/ERR552/ERR552310/10205-03_lib915_miseq_r0070_251bp_R1.fastq.gz;ftp.sra.ebi.ac.uk/vol1/run/ERR552/ERR552310/10205-03_lib915_miseq_r0070_251bp_R2.fastq.gz	fasp.sra.ebi.ac.uk:/vol1/run/ERR552/ERR552310/10205-03_lib915_miseq_r0070_251bp_R1.fastq.gz;fasp.sra.ebi.ac.uk:/vol1/run/ERR552/ERR552310/10205-03_lib915_miseq_r0070_251bp_R2.fastq.gz	ftp.sra.ebi.ac.uk/vol1/run/ERR552/ERR552310/10205-03_lib915_miseq_r0070_251bp_R1.fastq.gz;ftp.sra.ebi.ac.uk/vol1/run/ERR552/ERR552310/10205-03_lib915_miseq_r0070_251bp_R2.fastq.gz	FASTQ;FASTQ	99500402	37614741b0aa536eaabeefdeb3b54de7	ftp.sra.ebi.ac.uk/vol1/err/ERR552/ERR552310	fasp.sra.ebi.ac.uk:/vol1/err/ERR552/ERR552310	ftp.sra.ebi.ac.uk/vol1/err/ERR552/ERR552310	10205-03		WGS of MTBC isolates		2014-06-30
ERR552411	ERP008667	SAMEA2534632	ERS458034	ERX511480	PRJEB7727	ERA323280	1494075	Mycobacterium tuberculosis complex sp.	ILLUMINA	Illumina MiSeq	7517-04_lib930_miseq_r0060_251bp	700	PAIRED	WGS	GENOMIC	unspecified	905270	441750605	FORSCHUNGSZENTRUM BORSTEL;FZB	2015-06-22	2018-11-16	Illumina MiSeq paired end sequencing: 7517-04_lib930_miseq_r0060_251bp	Whole Genome Sequencing of Mycobacterium tuberculosis complex isolates from Sierra Leone	ena-STUDY-FZB-13-11-2014-14:04:40:057-939	7517-04_lib930_miseq_r0060_251bp	7517-04_lib930_miseq_r0060_251bp	166055401;187379969	6ff317208cfac75cec391acdf6034ca2;db4aae045f0235dcd6b1d577a842679d	ftp.sra.ebi.ac.uk/vol1/fastq/ERR552/ERR552411/ERR552411_1.fastq.gz;ftp.sra.ebi.ac.uk/vol1/fastq/ERR552/ERR552411/ERR552411_2.fastq.gz	fasp.sra.ebi.ac.uk:/vol1/fastq/ERR552/ERR552411/ERR552411_1.fastq.gz;fasp.sra.ebi.ac.uk:/vol1/fastq/ERR552/ERR552411/ERR552411_2.fastq.gz	ftp.sra.ebi.ac.uk/vol1/fastq/ERR552/ERR552411/ERR552411_1.fastq.gz;ftp.sra.ebi.ac.uk/vol1/fastq/ERR552/ERR552411/ERR552411_2.fastq.gz	162993814;184223389	310501e74dc9fc6fe7aa8d07cf119134;ae0388d1069281306dd1d78c6bd8bd51	ftp.sra.ebi.ac.uk/vol1/run/ERR552/ERR552411/7517-04_lib930_miseq_r0060_251bp_R1.fastq.gz;ftp.sra.ebi.ac.uk/vol1/run/ERR552/ERR552411/7517-04_lib930_miseq_r0060_251bp_R2.fastq.gz	fasp.sra.ebi.ac.uk:/vol1/run/ERR552/ERR552411/7517-04_lib930_miseq_r0060_251bp_R1.fastq.gz;fasp.sra.ebi.ac.uk:/vol1/run/ERR552/ERR552411/7517-04_lib930_miseq_r0060_251bp_R2.fastq.gz	ftp.sra.ebi.ac.uk/vol1/run/ERR552/ERR552411/7517-04_lib930_miseq_r0060_251bp_R1.fastq.gz;ftp.sra.ebi.ac.uk/vol1/run/ERR552/ERR552411/7517-04_lib930_miseq_r0060_251bp_R2.fastq.gz	FASTQ;FASTQ	287978811	671ef72a76768257fb3e4ffa234792d9	ftp.sra.ebi.ac.uk/vol1/err/ERR552/ERR552411	fasp.sra.ebi.ac.uk:/vol1/err/ERR552/ERR552411	ftp.sra.ebi.ac.uk/vol1/err/ERR552/ERR552411	7517-04		WGS of MTBC isolates		2014-06-30
ERR552521	ERP008667	SAMEA2534705	ERS458107	ERX511590	PRJEB7727	ERA323280	1494075	Mycobacterium tuberculosis complex sp.	ILLUMINA	Illumina MiSeq	3497-04_lib927_miseq_r0059_251bp	700	PAIRED	WGS	GENOMIC	unspecified	222149	107604697	FORSCHUNGSZENTRUM BORSTEL;FZB	2015-06-22	2018-11-16	Illumina MiSeq paired end sequencing: 3497-04_lib927_miseq_r0059_251bp	Whole Genome Sequencing of Mycobacterium tuberculosis complex isolates from Sierra Leone	ena-STUDY-FZB-13-11-2014-14:04:40:057-939	3497-04_lib927_miseq_r0059_251bp	3497-04_lib927_miseq_r0059_251bp	33819641;42211106	aaf10dc35aaa52929fe31f5e42aa550d;1e40271922213553f150c63e39a1e4c5	ftp.sra.ebi.ac.uk/vol1/fastq/ERR552/ERR552521/ERR552521_1.fastq.gz;ftp.sra.ebi.ac.uk/vol1/fastq/ERR552/ERR552521/ERR552521_2.fastq.gz	fasp.sra.ebi.ac.uk:/vol1/fastq/ERR552/ERR552521/ERR552521_1.fastq.gz;fasp.sra.ebi.ac.uk:/vol1/fastq/ERR552/ERR552521/ERR552521_2.fastq.gz	ftp.sra.ebi.ac.uk/vol1/fastq/ERR552/ERR552521/ERR552521_1.fastq.gz;ftp.sra.ebi.ac.uk/vol1/fastq/ERR552/ERR552521/ERR552521_2.fastq.gz	33110957;41475781	52bba438bd99588490353fb563acec39;aa973fb0be96d8dc8fb755845379cde5	ftp.sra.ebi.ac.uk/vol1/run/ERR552/ERR552521/3497-04_lib927_miseq_r0059_251bp_R1.fastq.gz;ftp.sra.ebi.ac.uk/vol1/run/ERR552/ERR552521/3497-04_lib927_miseq_r0059_251bp_R2.fastq.gz	fasp.sra.ebi.ac.uk:/vol1/run/ERR552/ERR552521/3497-04_lib927_miseq_r0059_251bp_R1.fastq.gz;fasp.sra.ebi.ac.uk:/vol1/run/ERR552/ERR552521/3497-04_lib927_miseq_r0059_251bp_R2.fastq.gz	ftp.sra.ebi.ac.uk/vol1/run/ERR552/ERR552521/3497-04_lib927_miseq_r0059_251bp_R1.fastq.gz;ftp.sra.ebi.ac.uk/vol1/run/ERR552/ERR552521/3497-04_lib927_miseq_r0059_251bp_R2.fastq.gz	FASTQ;FASTQ	60985426	7f05a1a340377c85dbde2e2877d1f33c	ftp.sra.ebi.ac.uk/vol1/err/ERR552/ERR552521	fasp.sra.ebi.ac.uk:/vol1/err/ERR552/ERR552521	ftp.sra.ebi.ac.uk/vol1/err/ERR552/ERR552521	3497-04		WGS of MTBC isolates		2014-06-30
ERR552658	ERP008667	SAMEA2534802	ERS458204	ERX511727	PRJEB7727	ERA323280	1494075	Mycobacterium tuberculosis complex sp.	ILLUMINA	Illumina MiSeq	4724-03_lib1517_miseq_r0085_301bp	700	PAIRED	WGS	GENOMIC	unspecified	794163	456653932	FORSCHUNGSZENTRUM BORSTEL;FZB	2015-06-22	2018-11-16	Illumina MiSeq paired end sequencing: 4724-03_lib1517_miseq_r0085_301bp	Whole Genome Sequencing of Mycobacterium tuberculosis complex isolates from Sierra Leone	ena-STUDY-FZB-13-11-2014-14:04:40:057-939	4724-03_lib1517_miseq_r0085_301bp	4724-03_lib1517_miseq_r0085_301bp	171738897;206280883	9cfc16011e1b6c2ac48ffa6dcfafdb35;8d9ee90760baa3006671a3672e87c53f	ftp.sra.ebi.ac.uk/vol1/fastq/ERR552/ERR552658/ERR552658_1.fastq.gz;ftp.sra.ebi.ac.uk/vol1/fastq/ERR552/ERR552658/ERR552658_2.fastq.gz	fasp.sra.ebi.ac.uk:/vol1/fastq/ERR552/ERR552658/ERR552658_1.fastq.gz;fasp.sra.ebi.ac.uk:/vol1/fastq/ERR552/ERR552658/ERR552658_2.fastq.gz	ftp.sra.ebi.ac.uk/vol1/fastq/ERR552/ERR552658/ERR552658_1.fastq.gz;ftp.sra.ebi.ac.uk/vol1/fastq/ERR552/ERR552658/ERR552658_2.fastq.gz	169311379;203622998	482b25432b5aa38eb55a165d6103fcb9;1b4cd20cfeb44d1ec23d839650ed5943	ftp.sra.ebi.ac.uk/vol1/run/ERR552/ERR552658/4724-03_lib1517_miseq_r0085_301bp_R1.fastq.gz;ftp.sra.ebi.ac.uk/vol1/run/ERR552/ERR552658/4724-03_lib1517_miseq_r0085_301bp_R2.fastq.gz	fasp.sra.ebi.ac.uk:/vol1/run/ERR552/ERR552658/4724-03_lib1517_miseq_r0085_301bp_R1.fastq.gz;fasp.sra.ebi.ac.uk:/vol1/run/ERR552/ERR552658/4724-03_lib1517_miseq_r0085_301bp_R2.fastq.gz	ftp.sra.ebi.ac.uk/vol1/run/ERR552/ERR552658/4724-03_lib1517_miseq_r0085_301bp_R1.fastq.gz;ftp.sra.ebi.ac.uk/vol1/run/ERR552/ERR552658/4724-03_lib1517_miseq_r0085_301bp_R2.fastq.gz	FASTQ;FASTQ	316483628	7f78be1b4c36f46c8396237aae9ebdb5	ftp.sra.ebi.ac.uk/vol1/err/ERR552/ERR552658	fasp.sra.ebi.ac.uk:/vol1/err/ERR552/ERR552658	ftp.sra.ebi.ac.uk/vol1/err/ERR552/ERR552658	4724-03		WGS of MTBC isolates		2014-06-30
ERR552728	ERP008667	SAMEA2534856	ERS458258	ERX511797	PRJEB7727	ERA323280	1494075	Mycobacterium tuberculosis complex sp.	ILLUMINA	Illumina MiSeq	5687-04_lib946_miseq_r0061_251bp	700	PAIRED	WGS	GENOMIC	unspecified	1219217	586268825	FORSCHUNGSZENTRUM BORSTEL;FZB	2015-06-22	2018-11-16	Illumina MiSeq paired end sequencing: 5687-04_lib946_miseq_r0061_251bp	Whole Genome Sequencing of Mycobacterium tuberculosis complex isolates from Sierra Leone	ena-STUDY-FZB-13-11-2014-14:04:40:057-939	5687-04_lib946_miseq_r0061_251bp	5687-04_lib946_miseq_r0061_251bp	211824887;238522029	7eb77938f9ea0415fd6de7a7fb126ae7;0bab9043d568a637e18b2037a7919ba2	ftp.sra.ebi.ac.uk/vol1/fastq/ERR552/ERR552728/ERR552728_1.fastq.gz;ftp.sra.ebi.ac.uk/vol1/fastq/ERR552/ERR552728/ERR552728_2.fastq.gz	fasp.sra.ebi.ac.uk:/vol1/fastq/ERR552/ERR552728/ERR552728_1.fastq.gz;fasp.sra.ebi.ac.uk:/vol1/fastq/ERR552/ERR552728/ERR552728_2.fastq.gz	ftp.sra.ebi.ac.uk/vol1/fastq/ERR552/ERR552728/ERR552728_1.fastq.gz;ftp.sra.ebi.ac.uk/vol1/fastq/ERR552/ERR552728/ERR552728_2.fastq.gz	207722772;234313847	5e12ae5fd6f42b2ca83a3409ea8de9f8;479baa589b01310a009222af5e7bf0c5	ftp.sra.ebi.ac.uk/vol1/run/ERR552/ERR552728/5687-04_lib946_miseq_r0061_251bp_R1.fastq.gz;ftp.sra.ebi.ac.uk/vol1/run/ERR552/ERR552728/5687-04_lib946_miseq_r0061_251bp_R2.fastq.gz	fasp.sra.ebi.ac.uk:/vol1/run/ERR552/ERR552728/5687-04_lib946_miseq_r0061_251bp_R1.fastq.gz;fasp.sra.ebi.ac.uk:/vol1/run/ERR552/ERR552728/5687-04_lib946_miseq_r0061_251bp_R2.fastq.gz	ftp.sra.ebi.ac.uk/vol1/run/ERR552/ERR552728/5687-04_lib946_miseq_r0061_251bp_R1.fastq.gz;ftp.sra.ebi.ac.uk/vol1/run/ERR552/ERR552728/5687-04_lib946_miseq_r0061_251bp_R2.fastq.gz	FASTQ;FASTQ	365646613	177d9f0b0b75b78902ae8f52ce2a8839	ftp.sra.ebi.ac.uk/vol1/err/ERR552/ERR552728	fasp.sra.ebi.ac.uk:/vol1/err/ERR552/ERR552728	ftp.sra.ebi.ac.uk/vol1/err/ERR552/ERR552728	5687-04		WGS of MTBC isolates		2014-06-30
ERR552853	ERP008667	SAMEA2534954	ERS458356	ERX511922	PRJEB7727	ERA323280	1494075	Mycobacterium tuberculosis complex sp.	ILLUMINA	Illumina MiSeq	10207-03_lib973_miseq_r0062_251bp	700	PAIRED	WGS	GENOMIC	unspecified	779915	372186561	FORSCHUNGSZENTRUM BORSTEL;FZB	2015-06-22	2018-11-16	Illumina MiSeq paired end sequencing: 10207-03_lib973_miseq_r0062_251bp	Whole Genome Sequencing of Mycobacterium tuberculosis complex isolates from Sierra Leone	ena-STUDY-FZB-13-11-2014-14:04:40:057-939	10207-03_lib973_miseq_r0062_251bp	10207-03_lib973_miseq_r0062_251bp	141010064;151092914	515d2cdad7d0123ccd486d08eff35810;95b1635bbc74fb83ea1cb8f107135e04	ftp.sra.ebi.ac.uk/vol1/fastq/ERR552/ERR552853/ERR552853_1.fastq.gz;ftp.sra.ebi.ac.uk/vol1/fastq/ERR552/ERR552853/ERR552853_2.fastq.gz	fasp.sra.ebi.ac.uk:/vol1/fastq/ERR552/ERR552853/ERR552853_1.fastq.gz;fasp.sra.ebi.ac.uk:/vol1/fastq/ERR552/ERR552853/ERR552853_2.fastq.gz	ftp.sra.ebi.ac.uk/vol1/fastq/ERR552/ERR552853/ERR552853_1.fastq.gz;ftp.sra.ebi.ac.uk/vol1/fastq/ERR552/ERR552853/ERR552853_2.fastq.gz	138426831;148475113	09356d4b3a4d4dd2d95be52d6cf0904a;9fc743946a9c4d2800f9aae327962bf8	ftp.sra.ebi.ac.uk/vol1/run/ERR552/ERR552853/10207-03_lib973_miseq_r0062_251bp_R1.fastq.gz;ftp.sra.ebi.ac.uk/vol1/run/ERR552/ERR552853/10207-03_lib973_miseq_r0062_251bp_R2.fastq.gz	fasp.sra.ebi.ac.uk:/vol1/run/ERR552/ERR552853/10207-03_lib973_miseq_r0062_251bp_R1.fastq.gz;fasp.sra.ebi.ac.uk:/vol1/run/ERR552/ERR552853/10207-03_lib973_miseq_r0062_251bp_R2.fastq.gz	ftp.sra.ebi.ac.uk/vol1/run/ERR552/ERR552853/10207-03_lib973_miseq_r0062_251bp_R1.fastq.gz;ftp.sra.ebi.ac.uk/vol1/run/ERR552/ERR552853/10207-03_lib973_miseq_r0062_251bp_R2.fastq.gz	FASTQ;FASTQ	236071657	b69d81630cdf7498b8769a8ed811b901	ftp.sra.ebi.ac.uk/vol1/err/ERR552/ERR552853	fasp.sra.ebi.ac.uk:/vol1/err/ERR552/ERR552853	ftp.sra.ebi.ac.uk/vol1/err/ERR552/ERR552853	10207-03		WGS of MTBC isolates		2014-06-30
ERR552921	ERP008667	SAMEA2535001	ERS458403	ERX511990	PRJEB7727	ERA323280	1494075	Mycobacterium tuberculosis complex sp.	ILLUMINA	Illumina MiSeq	4779-04_lib944_miseq_r0060_251bp	700	PAIRED	WGS	GENOMIC	unspecified	606130	289581454	FORSCHUNGSZENTRUM BORSTEL;FZB	2015-06-22	2018-11-16	Illumina MiSeq paired end sequencing: 4779-04_lib944_miseq_r0060_251bp	Whole Genome Sequencing of Mycobacterium tuberculosis complex isolates from Sierra Leone	ena-STUDY-FZB-13-11-2014-14:04:40:057-939	4779-04_lib944_miseq_r0060_251bp	4779-04_lib944_miseq_r0060_251bp	106436950;117628502	b6ab20c24a19d69ebb9359459c65ba59;04253ab0af8efb01526d7113b774f1e6	ftp.sra.ebi.ac.uk/vol1/fastq/ERR552/ERR552921/ERR552921_1.fastq.gz;ftp.sra.ebi.ac.uk/vol1/fastq/ERR552/ERR552921/ERR552921_2.fastq.gz	fasp.sra.ebi.ac.uk:/vol1/fastq/ERR552/ERR552921/ERR552921_1.fastq.gz;fasp.sra.ebi.ac.uk:/vol1/fastq/ERR552/ERR552921/ERR552921_2.fastq.gz	ftp.sra.ebi.ac.uk/vol1/fastq/ERR552/ERR552921/ERR552921_1.fastq.gz;ftp.sra.ebi.ac.uk/vol1/fastq/ERR552/ERR552921/ERR552921_2.fastq.gz	104445500;115591730	93fe82bef2d681b85151427a387faf0d;da0440460acf18fe1e760cda4df41509	ftp.sra.ebi.ac.uk/vol1/run/ERR552/ERR552921/4779-04_lib944_miseq_r0060_251bp_R1.fastq.gz;ftp.sra.ebi.ac.uk/vol1/run/ERR552/ERR552921/4779-04_lib944_miseq_r0060_251bp_R2.fastq.gz	fasp.sra.ebi.ac.uk:/vol1/run/ERR552/ERR552921/4779-04_lib944_miseq_r0060_251bp_R1.fastq.gz;fasp.sra.ebi.ac.uk:/vol1/run/ERR552/ERR552921/4779-04_lib944_miseq_r0060_251bp_R2.fastq.gz	ftp.sra.ebi.ac.uk/vol1/run/ERR552/ERR552921/4779-04_lib944_miseq_r0060_251bp_R1.fastq.gz;ftp.sra.ebi.ac.uk/vol1/run/ERR552/ERR552921/4779-04_lib944_miseq_r0060_251bp_R2.fastq.gz	FASTQ;FASTQ	181241767	8fae55d2afe0183f0063bd65e13e2b67	ftp.sra.ebi.ac.uk/vol1/err/ERR552/ERR552921	fasp.sra.ebi.ac.uk:/vol1/err/ERR552/ERR552921	ftp.sra.ebi.ac.uk/vol1/err/ERR552/ERR552921	4779-04		WGS of MTBC isolates		2014-06-30
ERR552930	ERP008667	SAMEA2535009	ERS458411	ERX511999	PRJEB7727	ERA323280	1494075	Mycobacterium tuberculosis complex sp.	ILLUMINA	Illumina MiSeq	10208-03_lib1613_miseq_r0089_301bp	700	PAIRED	WGS	GENOMIC	unspecified	1791203	1007284070	FORSCHUNGSZENTRUM BORSTEL;FZB	2015-06-22	2018-11-16	Illumina MiSeq paired end sequencing: 10208-03_lib1613_miseq_r0089_301bp	Whole Genome Sequencing of Mycobacterium tuberculosis complex isolates from Sierra Leone	ena-STUDY-FZB-13-11-2014-14:04:40:057-939	10208-03_lib1613_miseq_r0089_301bp	10208-03_lib1613_miseq_r0089_301bp	333396679;403431338	b55104ba56971ba957a186a8b28d65c7;937d32ade96ffada8eaa4cb7d1643a5e	ftp.sra.ebi.ac.uk/vol1/fastq/ERR552/ERR552930/ERR552930_1.fastq.gz;ftp.sra.ebi.ac.uk/vol1/fastq/ERR552/ERR552930/ERR552930_2.fastq.gz	fasp.sra.ebi.ac.uk:/vol1/fastq/ERR552/ERR552930/ERR552930_1.fastq.gz;fasp.sra.ebi.ac.uk:/vol1/fastq/ERR552/ERR552930/ERR552930_2.fastq.gz	ftp.sra.ebi.ac.uk/vol1/fastq/ERR552/ERR552930/ERR552930_1.fastq.gz;ftp.sra.ebi.ac.uk/vol1/fastq/ERR552/ERR552930/ERR552930_2.fastq.gz	327845880;399550674	7bc96a42a3b01ffcf39729aa93c5c9e7;9a3632e9fb0c93b0a88fcdddb26d2b2b	ftp.sra.ebi.ac.uk/vol1/run/ERR552/ERR552930/10208-03_lib1613_miseq_r0089_301bp_R1.fastq.gz;ftp.sra.ebi.ac.uk/vol1/run/ERR552/ERR552930/10208-03_lib1613_miseq_r0089_301bp_R2.fastq.gz	fasp.sra.ebi.ac.uk:/vol1/run/ERR552/ERR552930/10208-03_lib1613_miseq_r0089_301bp_R1.fastq.gz;fasp.sra.ebi.ac.uk:/vol1/run/ERR552/ERR552930/10208-03_lib1613_miseq_r0089_301bp_R2.fastq.gz	ftp.sra.ebi.ac.uk/vol1/run/ERR552/ERR552930/10208-03_lib1613_miseq_r0089_301bp_R1.fastq.gz;ftp.sra.ebi.ac.uk/vol1/run/ERR552/ERR552930/10208-03_lib1613_miseq_r0089_301bp_R2.fastq.gz	FASTQ;FASTQ	600468299	097c43eb35ff17eeccad2cd9e26af0e1	ftp.sra.ebi.ac.uk/vol1/err/ERR552/ERR552930	fasp.sra.ebi.ac.uk:/vol1/err/ERR552/ERR552930	ftp.sra.ebi.ac.uk/vol1/err/ERR552/ERR552930	10208-03		WGS of MTBC isolates		2014-06-30
ERR553024	ERP008667	SAMEA2535078	ERS458480	ERX512093	PRJEB7727	ERA323280	1494075	Mycobacterium tuberculosis complex sp.	ILLUMINA	Illumina MiSeq	7520-04_lib1461_miseq_r0083_301bp	700	PAIRED	WGS	GENOMIC	unspecified	888533	508665500	FORSCHUNGSZENTRUM BORSTEL;FZB	2015-06-22	2018-11-16	Illumina MiSeq paired end sequencing: 7520-04_lib1461_miseq_r0083_301bp	Whole Genome Sequencing of Mycobacterium tuberculosis complex isolates from Sierra Leone	ena-STUDY-FZB-13-11-2014-14:04:40:057-939	7520-04_lib1461_miseq_r0083_301bp	7520-04_lib1461_miseq_r0083_301bp	171946159;204701800	936c5055472fef51019217c4a82976a4;48c7f41553f75f3ef02069409f9e5ede	ftp.sra.ebi.ac.uk/vol1/fastq/ERR553/ERR553024/ERR553024_1.fastq.gz;ftp.sra.ebi.ac.uk/vol1/fastq/ERR553/ERR553024/ERR553024_2.fastq.gz	fasp.sra.ebi.ac.uk:/vol1/fastq/ERR553/ERR553024/ERR553024_1.fastq.gz;fasp.sra.ebi.ac.uk:/vol1/fastq/ERR553/ERR553024/ERR553024_2.fastq.gz	ftp.sra.ebi.ac.uk/vol1/fastq/ERR553/ERR553024/ERR553024_1.fastq.gz;ftp.sra.ebi.ac.uk/vol1/fastq/ERR553/ERR553024/ERR553024_2.fastq.gz	169367171;202805896	a0837f670f06b03e1555c8e450238d65;96933aece992670ccc8dbc651eb05b53	ftp.sra.ebi.ac.uk/vol1/run/ERR553/ERR553024/7520-04_lib1461_miseq_r0083_301bp_R1.fastq.gz;ftp.sra.ebi.ac.uk/vol1/run/ERR553/ERR553024/7520-04_lib1461_miseq_r0083_301bp_R2.fastq.gz	fasp.sra.ebi.ac.uk:/vol1/run/ERR553/ERR553024/7520-04_lib1461_miseq_r0083_301bp_R1.fastq.gz;fasp.sra.ebi.ac.uk:/vol1/run/ERR553/ERR553024/7520-04_lib1461_miseq_r0083_301bp_R2.fastq.gz	ftp.sra.ebi.ac.uk/vol1/run/ERR553/ERR553024/7520-04_lib1461_miseq_r0083_301bp_R1.fastq.gz;ftp.sra.ebi.ac.uk/vol1/run/ERR553/ERR553024/7520-04_lib1461_miseq_r0083_301bp_R2.fastq.gz	FASTQ;FASTQ	305828947	592a946f6eaa348ed82b88f1dbb90d69	ftp.sra.ebi.ac.uk/vol1/err/ERR553/ERR553024	fasp.sra.ebi.ac.uk:/vol1/err/ERR553/ERR553024	ftp.sra.ebi.ac.uk/vol1/err/ERR553/ERR553024	7520-04		WGS of MTBC isolates		2014-06-30
ERR553037	ERP008667	SAMEA2535087	ERS458489	ERX512106	PRJEB7727	ERA323280	1494075	Mycobacterium tuberculosis complex sp.	ILLUMINA	Illumina MiSeq	7135-04_lib987_miseq_r0062_251bp	700	PAIRED	WGS	GENOMIC	unspecified	704137	343657525	FORSCHUNGSZENTRUM BORSTEL;FZB	2015-06-22	2018-11-16	Illumina MiSeq paired end sequencing: 7135-04_lib987_miseq_r0062_251bp	Whole Genome Sequencing of Mycobacterium tuberculosis complex isolates from Sierra Leone	ena-STUDY-FZB-13-11-2014-14:04:40:057-939	7135-04_lib987_miseq_r0062_251bp	7135-04_lib987_miseq_r0062_251bp	130969874;145626848	8acd5d5bc4ff3dde7009adccaa9e9df5;b49315015b7adfbbf17a6959164e2071	ftp.sra.ebi.ac.uk/vol1/fastq/ERR553/ERR553037/ERR553037_1.fastq.gz;ftp.sra.ebi.ac.uk/vol1/fastq/ERR553/ERR553037/ERR553037_2.fastq.gz	fasp.sra.ebi.ac.uk:/vol1/fastq/ERR553/ERR553037/ERR553037_1.fastq.gz;fasp.sra.ebi.ac.uk:/vol1/fastq/ERR553/ERR553037/ERR553037_2.fastq.gz	ftp.sra.ebi.ac.uk/vol1/fastq/ERR553/ERR553037/ERR553037_1.fastq.gz;ftp.sra.ebi.ac.uk/vol1/fastq/ERR553/ERR553037/ERR553037_2.fastq.gz	128626339;143237817	278aa4d8bf5adf8b0d09f4cf4a2d5a32;01bdfdd8ae188e855a7e772a23e56120	ftp.sra.ebi.ac.uk/vol1/run/ERR553/ERR553037/7135-04_lib987_miseq_r0062_251bp_R1.fastq.gz;ftp.sra.ebi.ac.uk/vol1/run/ERR553/ERR553037/7135-04_lib987_miseq_r0062_251bp_R2.fastq.gz	fasp.sra.ebi.ac.uk:/vol1/run/ERR553/ERR553037/7135-04_lib987_miseq_r0062_251bp_R1.fastq.gz;fasp.sra.ebi.ac.uk:/vol1/run/ERR553/ERR553037/7135-04_lib987_miseq_r0062_251bp_R2.fastq.gz	ftp.sra.ebi.ac.uk/vol1/run/ERR553/ERR553037/7135-04_lib987_miseq_r0062_251bp_R1.fastq.gz;ftp.sra.ebi.ac.uk/vol1/run/ERR553/ERR553037/7135-04_lib987_miseq_r0062_251bp_R2.fastq.gz	FASTQ;FASTQ	224667834	b3e2fa35dca32f7704922511fa860be3	ftp.sra.ebi.ac.uk/vol1/err/ERR553/ERR553037	fasp.sra.ebi.ac.uk:/vol1/err/ERR553/ERR553037	ftp.sra.ebi.ac.uk/vol1/err/ERR553/ERR553037	7135-04		WGS of MTBC isolates		2014-06-30
ERR553046	ERP008667	SAMEA2535095	ERS458497	ERX512115	PRJEB7727	ERA323280	1494075	Mycobacterium tuberculosis complex sp.	ILLUMINA	Illumina MiSeq	3156-04_lib926_miseq_r0070_251bp	700	PAIRED	WGS	GENOMIC	unspecified	439469	216809827	FORSCHUNGSZENTRUM BORSTEL;FZB	2015-06-22	2018-11-16	Illumina MiSeq paired end sequencing: 3156-04_lib926_miseq_r0070_251bp	Whole Genome Sequencing of Mycobacterium tuberculosis complex isolates from Sierra Leone	ena-STUDY-FZB-13-11-2014-14:04:40:057-939	3156-04_lib926_miseq_r0070_251bp	3156-04_lib926_miseq_r0070_251bp	78410669;93056687	849de6c4e016c37029ea593b7955c23f;38bbbe951ed26b94427f831f57723630	ftp.sra.ebi.ac.uk/vol1/fastq/ERR553/ERR553046/ERR553046_1.fastq.gz;ftp.sra.ebi.ac.uk/vol1/fastq/ERR553/ERR553046/ERR553046_2.fastq.gz	fasp.sra.ebi.ac.uk:/vol1/fastq/ERR553/ERR553046/ERR553046_1.fastq.gz;fasp.sra.ebi.ac.uk:/vol1/fastq/ERR553/ERR553046/ERR553046_2.fastq.gz	ftp.sra.ebi.ac.uk/vol1/fastq/ERR553/ERR553046/ERR553046_1.fastq.gz;ftp.sra.ebi.ac.uk/vol1/fastq/ERR553/ERR553046/ERR553046_2.fastq.gz	76964693;91556142	aa3fbdf0dd911b4f3147ead853495d27;6d2af96c3c698dc078369df29eec3219	ftp.sra.ebi.ac.uk/vol1/run/ERR553/ERR553046/3156-04_lib926_miseq_r0070_251bp_R1.fastq.gz;ftp.sra.ebi.ac.uk/vol1/run/ERR553/ERR553046/3156-04_lib926_miseq_r0070_251bp_R2.fastq.gz	fasp.sra.ebi.ac.uk:/vol1/run/ERR553/ERR553046/3156-04_lib926_miseq_r0070_251bp_R1.fastq.gz;fasp.sra.ebi.ac.uk:/vol1/run/ERR553/ERR553046/3156-04_lib926_miseq_r0070_251bp_R2.fastq.gz	ftp.sra.ebi.ac.uk/vol1/run/ERR553/ERR553046/3156-04_lib926_miseq_r0070_251bp_R1.fastq.gz;ftp.sra.ebi.ac.uk/vol1/run/ERR553/ERR553046/3156-04_lib926_miseq_r0070_251bp_R2.fastq.gz	FASTQ;FASTQ	139801665	fe8653e94b2b2218ca10bbf7b391225b	ftp.sra.ebi.ac.uk/vol1/err/ERR553/ERR553046	fasp.sra.ebi.ac.uk:/vol1/err/ERR553/ERR553046	ftp.sra.ebi.ac.uk/vol1/err/ERR553/ERR553046	3156-04		WGS of MTBC isolates		2014-06-30
ERR553130	ERP008667	SAMEA2535158	ERS458560	ERX512199	PRJEB7727	ERA323280	1494075	Mycobacterium tuberculosis complex sp.	ILLUMINA	Illumina MiSeq	1322-04_lib925_miseq_r0059_251bp	700	PAIRED	WGS	GENOMIC	unspecified	282901	136812161	FORSCHUNGSZENTRUM BORSTEL;FZB	2015-06-22	2018-11-16	Illumina MiSeq paired end sequencing: 1322-04_lib925_miseq_r0059_251bp	Whole Genome Sequencing of Mycobacterium tuberculosis complex isolates from Sierra Leone	ena-STUDY-FZB-13-11-2014-14:04:40:057-939	1322-04_lib925_miseq_r0059_251bp	1322-04_lib925_miseq_r0059_251bp	42571547;51215466	6fac526c237a28084282f0f54a3f97dd;6b45cb37ad9e6ea9a777930949c2dc17	ftp.sra.ebi.ac.uk/vol1/fastq/ERR553/ERR553130/ERR553130_1.fastq.gz;ftp.sra.ebi.ac.uk/vol1/fastq/ERR553/ERR553130/ERR553130_2.fastq.gz	fasp.sra.ebi.ac.uk:/vol1/fastq/ERR553/ERR553130/ERR553130_1.fastq.gz;fasp.sra.ebi.ac.uk:/vol1/fastq/ERR553/ERR553130/ERR553130_2.fastq.gz	ftp.sra.ebi.ac.uk/vol1/fastq/ERR553/ERR553130/ERR553130_1.fastq.gz;ftp.sra.ebi.ac.uk/vol1/fastq/ERR553/ERR553130/ERR553130_2.fastq.gz	41661670;50284565	6a3e74ce9c6b4f5b2f9540f07adf38f9;ed5f9f21a9ce6affcacc70674d46cf44	ftp.sra.ebi.ac.uk/vol1/run/ERR553/ERR553130/1322-04_lib925_miseq_r0059_251bp_R1.fastq.gz;ftp.sra.ebi.ac.uk/vol1/run/ERR553/ERR553130/1322-04_lib925_miseq_r0059_251bp_R2.fastq.gz	fasp.sra.ebi.ac.uk:/vol1/run/ERR553/ERR553130/1322-04_lib925_miseq_r0059_251bp_R1.fastq.gz;fasp.sra.ebi.ac.uk:/vol1/run/ERR553/ERR553130/1322-04_lib925_miseq_r0059_251bp_R2.fastq.gz	ftp.sra.ebi.ac.uk/vol1/run/ERR553/ERR553130/1322-04_lib925_miseq_r0059_251bp_R1.fastq.gz;ftp.sra.ebi.ac.uk/vol1/run/ERR553/ERR553130/1322-04_lib925_miseq_r0059_251bp_R2.fastq.gz	FASTQ;FASTQ	74927752	14430f0feb2944d465ffc99c0e3a4555	ftp.sra.ebi.ac.uk/vol1/err/ERR553/ERR553130	fasp.sra.ebi.ac.uk:/vol1/err/ERR553/ERR553130	ftp.sra.ebi.ac.uk/vol1/err/ERR553/ERR553130	1322-04		WGS of MTBC isolates		2014-06-30
ERR553132	ERP008667	SAMEA2535160	ERS458562	ERX512201	PRJEB7727	ERA323280	1494075	Mycobacterium tuberculosis complex sp.	ILLUMINA	Illumina MiSeq	423-04_lib904_miseq_r0058_251bp	700	PAIRED	WGS	GENOMIC	unspecified	1053842	510903936	FORSCHUNGSZENTRUM BORSTEL;FZB	2015-06-22	2018-11-16	Illumina MiSeq paired end sequencing: 423-04_lib904_miseq_r0058_251bp	Whole Genome Sequencing of Mycobacterium tuberculosis complex isolates from Sierra Leone	ena-STUDY-FZB-13-11-2014-14:04:40:057-939	423-04_lib904_miseq_r0058_251bp	423-04_lib904_miseq_r0058_251bp	180363243;212285432	cdf7eab8ff223d598b4461dbaf0f6a90;73fc344af2309d2bbffaf0f0fd5fa3f5	ftp.sra.ebi.ac.uk/vol1/fastq/ERR553/ERR553132/ERR553132_1.fastq.gz;ftp.sra.ebi.ac.uk/vol1/fastq/ERR553/ERR553132/ERR553132_2.fastq.gz	fasp.sra.ebi.ac.uk:/vol1/fastq/ERR553/ERR553132/ERR553132_1.fastq.gz;fasp.sra.ebi.ac.uk:/vol1/fastq/ERR553/ERR553132/ERR553132_2.fastq.gz	ftp.sra.ebi.ac.uk/vol1/fastq/ERR553/ERR553132/ERR553132_1.fastq.gz;ftp.sra.ebi.ac.uk/vol1/fastq/ERR553/ERR553132/ERR553132_2.fastq.gz	176885652;208706713	99e0f66fea27a55dc6be399ad8209d5a;857f4d3d57b761009e460cfded6851de	ftp.sra.ebi.ac.uk/vol1/run/ERR553/ERR553132/423-04_lib904_miseq_r0058_251bp_R1.fastq.gz;ftp.sra.ebi.ac.uk/vol1/run/ERR553/ERR553132/423-04_lib904_miseq_r0058_251bp_R2.fastq.gz	fasp.sra.ebi.ac.uk:/vol1/run/ERR553/ERR553132/423-04_lib904_miseq_r0058_251bp_R1.fastq.gz;fasp.sra.ebi.ac.uk:/vol1/run/ERR553/ERR553132/423-04_lib904_miseq_r0058_251bp_R2.fastq.gz	ftp.sra.ebi.ac.uk/vol1/run/ERR553/ERR553132/423-04_lib904_miseq_r0058_251bp_R1.fastq.gz;ftp.sra.ebi.ac.uk/vol1/run/ERR553/ERR553132/423-04_lib904_miseq_r0058_251bp_R2.fastq.gz	FASTQ;FASTQ	319198809	c059228742161b98c3b786b511f30b27	ftp.sra.ebi.ac.uk/vol1/err/ERR553/ERR553132	fasp.sra.ebi.ac.uk:/vol1/err/ERR553/ERR553132	ftp.sra.ebi.ac.uk/vol1/err/ERR553/ERR553132	423-04		WGS of MTBC isolates		2014-06-30
ERR553165	ERP008667	SAMEA2535186	ERS458588	ERX512234	PRJEB7727	ERA323280	1494075	Mycobacterium tuberculosis complex sp.	ILLUMINA	Illumina MiSeq	4514-03_lib901_miseq_r0070_251bp	700	PAIRED	WGS	GENOMIC	unspecified	67871	31928943	FORSCHUNGSZENTRUM BORSTEL;FZB	2015-06-22	2018-11-16	Illumina MiSeq paired end sequencing: 4514-03_lib901_miseq_r0070_251bp	Whole Genome Sequencing of Mycobacterium tuberculosis complex isolates from Sierra Leone	ena-STUDY-FZB-13-11-2014-14:04:40:057-939	4514-03_lib901_miseq_r0070_251bp	4514-03_lib901_miseq_r0070_251bp	12547671;12481163	bdc1d1026908baa5069ece81aa09507e;1e9ba2f3aa4fe6f4c69a7f38592d591a	ftp.sra.ebi.ac.uk/vol1/fastq/ERR553/ERR553165/ERR553165_1.fastq.gz;ftp.sra.ebi.ac.uk/vol1/fastq/ERR553/ERR553165/ERR553165_2.fastq.gz	fasp.sra.ebi.ac.uk:/vol1/fastq/ERR553/ERR553165/ERR553165_1.fastq.gz;fasp.sra.ebi.ac.uk:/vol1/fastq/ERR553/ERR553165/ERR553165_2.fastq.gz	ftp.sra.ebi.ac.uk/vol1/fastq/ERR553/ERR553165/ERR553165_1.fastq.gz;ftp.sra.ebi.ac.uk/vol1/fastq/ERR553/ERR553165/ERR553165_2.fastq.gz	12323929;12257695	b536e8f5cca202ab20050d71c7dcd247;e8cd2e5401e9addff05daa5a58c105a6	ftp.sra.ebi.ac.uk/vol1/run/ERR553/ERR553165/4514-03_lib901_miseq_r0070_251bp_R1.fastq.gz;ftp.sra.ebi.ac.uk/vol1/run/ERR553/ERR553165/4514-03_lib901_miseq_r0070_251bp_R2.fastq.gz	fasp.sra.ebi.ac.uk:/vol1/run/ERR553/ERR553165/4514-03_lib901_miseq_r0070_251bp_R1.fastq.gz;fasp.sra.ebi.ac.uk:/vol1/run/ERR553/ERR553165/4514-03_lib901_miseq_r0070_251bp_R2.fastq.gz	ftp.sra.ebi.ac.uk/vol1/run/ERR553/ERR553165/4514-03_lib901_miseq_r0070_251bp_R1.fastq.gz;ftp.sra.ebi.ac.uk/vol1/run/ERR553/ERR553165/4514-03_lib901_miseq_r0070_251bp_R2.fastq.gz	FASTQ;FASTQ	20244379	aed49ea1a0c5d61b33b755720f8cd966	ftp.sra.ebi.ac.uk/vol1/err/ERR553/ERR553165	fasp.sra.ebi.ac.uk:/vol1/err/ERR553/ERR553165	ftp.sra.ebi.ac.uk/vol1/err/ERR553/ERR553165	4514-03		WGS of MTBC isolates		2014-06-30
ERR553211	ERP008667	SAMEA2535215	ERS458617	ERX512280	PRJEB7727	ERA323280	1494075	Mycobacterium tuberculosis complex sp.	ILLUMINA	Illumina MiSeq	10517-03_lib939_miseq_r0060_251bp	700	PAIRED	WGS	GENOMIC	unspecified	577365	284875313	FORSCHUNGSZENTRUM BORSTEL;FZB	2015-06-22	2018-11-16	Illumina MiSeq paired end sequencing: 10517-03_lib939_miseq_r0060_251bp	Whole Genome Sequencing of Mycobacterium tuberculosis complex isolates from Sierra Leone	ena-STUDY-FZB-13-11-2014-14:04:40:057-939	10517-03_lib939_miseq_r0060_251bp	10517-03_lib939_miseq_r0060_251bp	106722818;120873794	d3811ac71b2195d5e8a91f30eb2f8a1b;e253afa4524045a733c6d11640750517	ftp.sra.ebi.ac.uk/vol1/fastq/ERR553/ERR553211/ERR553211_1.fastq.gz;ftp.sra.ebi.ac.uk/vol1/fastq/ERR553/ERR553211/ERR553211_2.fastq.gz	fasp.sra.ebi.ac.uk:/vol1/fastq/ERR553/ERR553211/ERR553211_1.fastq.gz;fasp.sra.ebi.ac.uk:/vol1/fastq/ERR553/ERR553211/ERR553211_2.fastq.gz	ftp.sra.ebi.ac.uk/vol1/fastq/ERR553/ERR553211/ERR553211_1.fastq.gz;ftp.sra.ebi.ac.uk/vol1/fastq/ERR553/ERR553211/ERR553211_2.fastq.gz	104778431;118862375	7cdb127b59a7f0bdfbabf7e0bb9827de;fccbd4f6d2d64d509ffb165fe24094a3	ftp.sra.ebi.ac.uk/vol1/run/ERR553/ERR553211/10517-03_lib939_miseq_r0060_251bp_R1.fastq.gz;ftp.sra.ebi.ac.uk/vol1/run/ERR553/ERR553211/10517-03_lib939_miseq_r0060_251bp_R2.fastq.gz	fasp.sra.ebi.ac.uk:/vol1/run/ERR553/ERR553211/10517-03_lib939_miseq_r0060_251bp_R1.fastq.gz;fasp.sra.ebi.ac.uk:/vol1/run/ERR553/ERR553211/10517-03_lib939_miseq_r0060_251bp_R2.fastq.gz	ftp.sra.ebi.ac.uk/vol1/run/ERR553/ERR553211/10517-03_lib939_miseq_r0060_251bp_R1.fastq.gz;ftp.sra.ebi.ac.uk/vol1/run/ERR553/ERR553211/10517-03_lib939_miseq_r0060_251bp_R2.fastq.gz	FASTQ;FASTQ	185375620	73941e846329d8926451adeb13967e2c	ftp.sra.ebi.ac.uk/vol1/err/ERR553/ERR553211	fasp.sra.ebi.ac.uk:/vol1/err/ERR553/ERR553211	ftp.sra.ebi.ac.uk/vol1/err/ERR553/ERR553211	10517-03		WGS of MTBC isolates		2014-06-30
ERR553212	ERP008667	SAMEA2535215	ERS458617	ERX512281	PRJEB7727	ERA323280	1494075	Mycobacterium tuberculosis complex sp.	ILLUMINA	Illumina MiSeq	10517-03_lib939_miseq_r0070_251bp	700	PAIRED	WGS	GENOMIC	unspecified	670645	330750725	FORSCHUNGSZENTRUM BORSTEL;FZB	2015-06-22	2018-11-16	Illumina MiSeq paired end sequencing: 10517-03_lib939_miseq_r0070_251bp	Whole Genome Sequencing of Mycobacterium tuberculosis complex isolates from Sierra Leone	ena-STUDY-FZB-13-11-2014-14:04:40:057-939	10517-03_lib939_miseq_r0070_251bp	10517-03_lib939_miseq_r0070_251bp	114884733;136772164	686c82d5f8e77b2ae35c17a4f6dc112c;e63dce0047372995450a3b8251d908a7	ftp.sra.ebi.ac.uk/vol1/fastq/ERR553/ERR553212/ERR553212_1.fastq.gz;ftp.sra.ebi.ac.uk/vol1/fastq/ERR553/ERR553212/ERR553212_2.fastq.gz	fasp.sra.ebi.ac.uk:/vol1/fastq/ERR553/ERR553212/ERR553212_1.fastq.gz;fasp.sra.ebi.ac.uk:/vol1/fastq/ERR553/ERR553212/ERR553212_2.fastq.gz	ftp.sra.ebi.ac.uk/vol1/fastq/ERR553/ERR553212/ERR553212_1.fastq.gz;ftp.sra.ebi.ac.uk/vol1/fastq/ERR553/ERR553212/ERR553212_2.fastq.gz	112698989;134505758	6c30beadbe45d8662943a5df87818410;7c6f56c5e4d0f88bab4cd12ab03c2e9f	ftp.sra.ebi.ac.uk/vol1/run/ERR553/ERR553212/10517-03_lib939_miseq_r0070_251bp_R1.fastq.gz;ftp.sra.ebi.ac.uk/vol1/run/ERR553/ERR553212/10517-03_lib939_miseq_r0070_251bp_R2.fastq.gz	fasp.sra.ebi.ac.uk:/vol1/run/ERR553/ERR553212/10517-03_lib939_miseq_r0070_251bp_R1.fastq.gz;fasp.sra.ebi.ac.uk:/vol1/run/ERR553/ERR553212/10517-03_lib939_miseq_r0070_251bp_R2.fastq.gz	ftp.sra.ebi.ac.uk/vol1/run/ERR553/ERR553212/10517-03_lib939_miseq_r0070_251bp_R1.fastq.gz;ftp.sra.ebi.ac.uk/vol1/run/ERR553/ERR553212/10517-03_lib939_miseq_r0070_251bp_R2.fastq.gz	FASTQ;FASTQ	204346858	bce4f719b52f6962021262cf29544f52	ftp.sra.ebi.ac.uk/vol1/err/ERR553/ERR553212	fasp.sra.ebi.ac.uk:/vol1/err/ERR553/ERR553212	ftp.sra.ebi.ac.uk/vol1/err/ERR553/ERR553212	10517-03		WGS of MTBC isolates		2014-06-30
ERR553226	ERP008667	SAMEA2535225	ERS458627	ERX512295	PRJEB7727	ERA323280	1494075	Mycobacterium tuberculosis complex sp.	ILLUMINA	Illumina MiSeq	12657-03_lib934_miseq_r0062_251bp	700	PAIRED	WGS	GENOMIC	unspecified	972187	466727589	FORSCHUNGSZENTRUM BORSTEL;FZB	2015-06-22	2018-11-16	Illumina MiSeq paired end sequencing: 12657-03_lib934_miseq_r0062_251bp	Whole Genome Sequencing of Mycobacterium tuberculosis complex isolates from Sierra Leone	ena-STUDY-FZB-13-11-2014-14:04:40:057-939	12657-03_lib934_miseq_r0062_251bp	12657-03_lib934_miseq_r0062_251bp	177869342;199967047	48d2861470f8182fc2e4e81a3c7ae5ef;88e88971e74d40e244de7d27382da925	ftp.sra.ebi.ac.uk/vol1/fastq/ERR553/ERR553226/ERR553226_1.fastq.gz;ftp.sra.ebi.ac.uk/vol1/fastq/ERR553/ERR553226/ERR553226_2.fastq.gz	fasp.sra.ebi.ac.uk:/vol1/fastq/ERR553/ERR553226/ERR553226_1.fastq.gz;fasp.sra.ebi.ac.uk:/vol1/fastq/ERR553/ERR553226/ERR553226_2.fastq.gz	ftp.sra.ebi.ac.uk/vol1/fastq/ERR553/ERR553226/ERR553226_1.fastq.gz;ftp.sra.ebi.ac.uk/vol1/fastq/ERR553/ERR553226/ERR553226_2.fastq.gz	174585260;196576054	35a3828f5a56b018331958f4c604e623;aa2711eb44ce5fc6a0b314741916dbd5	ftp.sra.ebi.ac.uk/vol1/run/ERR553/ERR553226/12657-03_lib934_miseq_r0062_251bp_R1.fastq.gz;ftp.sra.ebi.ac.uk/vol1/run/ERR553/ERR553226/12657-03_lib934_miseq_r0062_251bp_R2.fastq.gz	fasp.sra.ebi.ac.uk:/vol1/run/ERR553/ERR553226/12657-03_lib934_miseq_r0062_251bp_R1.fastq.gz;fasp.sra.ebi.ac.uk:/vol1/run/ERR553/ERR553226/12657-03_lib934_miseq_r0062_251bp_R2.fastq.gz	ftp.sra.ebi.ac.uk/vol1/run/ERR553/ERR553226/12657-03_lib934_miseq_r0062_251bp_R1.fastq.gz;ftp.sra.ebi.ac.uk/vol1/run/ERR553/ERR553226/12657-03_lib934_miseq_r0062_251bp_R2.fastq.gz	FASTQ;FASTQ	307575517	a0d3cf5a51743d5a5f883a5e08d21362	ftp.sra.ebi.ac.uk/vol1/err/ERR553/ERR553226	fasp.sra.ebi.ac.uk:/vol1/err/ERR553/ERR553226	ftp.sra.ebi.ac.uk/vol1/err/ERR553/ERR553226	12657-03		WGS of MTBC isolates		2014-06-30
ERR553228	ERP008667	SAMEA2535227	ERS458629	ERX512297	PRJEB7727	ERA323280	1494075	Mycobacterium tuberculosis complex sp.	ILLUMINA	Illumina MiSeq	2509-04_lib1471_miseq_r0083_301bp	700	PAIRED	WGS	GENOMIC	unspecified	831219	474960126	FORSCHUNGSZENTRUM BORSTEL;FZB	2015-06-22	2018-11-16	Illumina MiSeq paired end sequencing: 2509-04_lib1471_miseq_r0083_301bp	Whole Genome Sequencing of Mycobacterium tuberculosis complex isolates from Sierra Leone	ena-STUDY-FZB-13-11-2014-14:04:40:057-939	2509-04_lib1471_miseq_r0083_301bp	2509-04_lib1471_miseq_r0083_301bp	154632833;188695429	02d18bf1a7ee24a3cb3b3a0eb7ec5089;84676561503cdf4097ba147455887db8	ftp.sra.ebi.ac.uk/vol1/fastq/ERR553/ERR553228/ERR553228_1.fastq.gz;ftp.sra.ebi.ac.uk/vol1/fastq/ERR553/ERR553228/ERR553228_2.fastq.gz	fasp.sra.ebi.ac.uk:/vol1/fastq/ERR553/ERR553228/ERR553228_1.fastq.gz;fasp.sra.ebi.ac.uk:/vol1/fastq/ERR553/ERR553228/ERR553228_2.fastq.gz	ftp.sra.ebi.ac.uk/vol1/fastq/ERR553/ERR553228/ERR553228_1.fastq.gz;ftp.sra.ebi.ac.uk/vol1/fastq/ERR553/ERR553228/ERR553228_2.fastq.gz	152133111;186929815	3f04ac7157eb68737e82d7899bbb475c;07645d8037010bc361329d0be3f5664c	ftp.sra.ebi.ac.uk/vol1/run/ERR553/ERR553228/2509-04_lib1471_miseq_r0083_301bp_R1.fastq.gz;ftp.sra.ebi.ac.uk/vol1/run/ERR553/ERR553228/2509-04_lib1471_miseq_r0083_301bp_R2.fastq.gz	fasp.sra.ebi.ac.uk:/vol1/run/ERR553/ERR553228/2509-04_lib1471_miseq_r0083_301bp_R1.fastq.gz;fasp.sra.ebi.ac.uk:/vol1/run/ERR553/ERR553228/2509-04_lib1471_miseq_r0083_301bp_R2.fastq.gz	ftp.sra.ebi.ac.uk/vol1/run/ERR553/ERR553228/2509-04_lib1471_miseq_r0083_301bp_R1.fastq.gz;ftp.sra.ebi.ac.uk/vol1/run/ERR553/ERR553228/2509-04_lib1471_miseq_r0083_301bp_R2.fastq.gz	FASTQ;FASTQ	278094918	05cf6b611e836b9737e6578dec432a2a	ftp.sra.ebi.ac.uk/vol1/err/ERR553/ERR553228	fasp.sra.ebi.ac.uk:/vol1/err/ERR553/ERR553228	ftp.sra.ebi.ac.uk/vol1/err/ERR553/ERR553228	2509-04		WGS of MTBC isolates		2014-06-30
ERR553286	ERP008667	SAMEA2535275	ERS458677	ERX512355	PRJEB7727	ERA323280	1494075	Mycobacterium tuberculosis complex sp.	ILLUMINA	Illumina MiSeq	1327-04_lib957_miseq_r0061_251bp	700	PAIRED	WGS	GENOMIC	unspecified	640700	309566506	FORSCHUNGSZENTRUM BORSTEL;FZB	2015-06-22	2018-11-16	Illumina MiSeq paired end sequencing: 1327-04_lib957_miseq_r0061_251bp	Whole Genome Sequencing of Mycobacterium tuberculosis complex isolates from Sierra Leone	ena-STUDY-FZB-13-11-2014-14:04:40:057-939	1327-04_lib957_miseq_r0061_251bp	1327-04_lib957_miseq_r0061_251bp	113612388;123785104	983061cb442c9f32d6ad37e60fab1c9a;4a35912eca4072602b25396f67bd2940	ftp.sra.ebi.ac.uk/vol1/fastq/ERR553/ERR553286/ERR553286_1.fastq.gz;ftp.sra.ebi.ac.uk/vol1/fastq/ERR553/ERR553286/ERR553286_2.fastq.gz	fasp.sra.ebi.ac.uk:/vol1/fastq/ERR553/ERR553286/ERR553286_1.fastq.gz;fasp.sra.ebi.ac.uk:/vol1/fastq/ERR553/ERR553286/ERR553286_2.fastq.gz	ftp.sra.ebi.ac.uk/vol1/fastq/ERR553/ERR553286/ERR553286_1.fastq.gz;ftp.sra.ebi.ac.uk/vol1/fastq/ERR553/ERR553286/ERR553286_2.fastq.gz	111464291;121601960	1b18099fcca9b4ef983ae944efaf8f19;782cc92a6a8b3ec79de92ecc17c3126b	ftp.sra.ebi.ac.uk/vol1/run/ERR553/ERR553286/1327-04_lib957_miseq_r0061_251bp_R1.fastq.gz;ftp.sra.ebi.ac.uk/vol1/run/ERR553/ERR553286/1327-04_lib957_miseq_r0061_251bp_R2.fastq.gz	fasp.sra.ebi.ac.uk:/vol1/run/ERR553/ERR553286/1327-04_lib957_miseq_r0061_251bp_R1.fastq.gz;fasp.sra.ebi.ac.uk:/vol1/run/ERR553/ERR553286/1327-04_lib957_miseq_r0061_251bp_R2.fastq.gz	ftp.sra.ebi.ac.uk/vol1/run/ERR553/ERR553286/1327-04_lib957_miseq_r0061_251bp_R1.fastq.gz;ftp.sra.ebi.ac.uk/vol1/run/ERR553/ERR553286/1327-04_lib957_miseq_r0061_251bp_R2.fastq.gz	FASTQ;FASTQ	192181682	5e57a7d9e8be0fb2289f3c8642fd2fc2	ftp.sra.ebi.ac.uk/vol1/err/ERR553/ERR553286	fasp.sra.ebi.ac.uk:/vol1/err/ERR553/ERR553286	ftp.sra.ebi.ac.uk/vol1/err/ERR553/ERR553286	1327-04		WGS of MTBC isolates		2014-06-30
ERR550942	ERP008667	SAMEA2533579	ERS456981	ERX510011	PRJEB7727	ERA323280	1494075	Mycobacterium tuberculosis complex sp.	ILLUMINA	Illumina MiSeq	6769-04_lib962_miseq_r0061_251bp	700	PAIRED	WGS	GENOMIC	unspecified	704037	341996810	FORSCHUNGSZENTRUM BORSTEL;FZB	2015-06-22	2018-11-16	Illumina MiSeq paired end sequencing: 6769-04_lib962_miseq_r0061_251bp	Whole Genome Sequencing of Mycobacterium tuberculosis complex isolates from Sierra Leone	ena-STUDY-FZB-13-11-2014-14:04:40:057-939	6769-04_lib962_miseq_r0061_251bp	6769-04_lib962_miseq_r0061_251bp	125677131;141322894	8758a37862b775282b9409db3c9648a3;4922f18b6c92875733274df49633b2fa	ftp.sra.ebi.ac.uk/vol1/fastq/ERR550/ERR550942/ERR550942_1.fastq.gz;ftp.sra.ebi.ac.uk/vol1/fastq/ERR550/ERR550942/ERR550942_2.fastq.gz	fasp.sra.ebi.ac.uk:/vol1/fastq/ERR550/ERR550942/ERR550942_1.fastq.gz;fasp.sra.ebi.ac.uk:/vol1/fastq/ERR550/ERR550942/ERR550942_2.fastq.gz	ftp.sra.ebi.ac.uk/vol1/fastq/ERR550/ERR550942/ERR550942_1.fastq.gz;ftp.sra.ebi.ac.uk/vol1/fastq/ERR550/ERR550942/ERR550942_2.fastq.gz	123349888;138948899	5bb7385281fe3acd8da25e8059165df2;e486c16cb0179c2835f203de4e41086a	ftp.sra.ebi.ac.uk/vol1/run/ERR550/ERR550942/6769-04_lib962_miseq_r0061_251bp_R1.fastq.gz;ftp.sra.ebi.ac.uk/vol1/run/ERR550/ERR550942/6769-04_lib962_miseq_r0061_251bp_R2.fastq.gz	fasp.sra.ebi.ac.uk:/vol1/run/ERR550/ERR550942/6769-04_lib962_miseq_r0061_251bp_R1.fastq.gz;fasp.sra.ebi.ac.uk:/vol1/run/ERR550/ERR550942/6769-04_lib962_miseq_r0061_251bp_R2.fastq.gz	ftp.sra.ebi.ac.uk/vol1/run/ERR550/ERR550942/6769-04_lib962_miseq_r0061_251bp_R1.fastq.gz;ftp.sra.ebi.ac.uk/vol1/run/ERR550/ERR550942/6769-04_lib962_miseq_r0061_251bp_R2.fastq.gz	FASTQ;FASTQ	217005253	f5a68af1757da2c8cf69bc5804b34b8a	ftp.sra.ebi.ac.uk/vol1/err/ERR550/ERR550942	fasp.sra.ebi.ac.uk:/vol1/err/ERR550/ERR550942	ftp.sra.ebi.ac.uk/vol1/err/ERR550/ERR550942	6769-04		WGS of MTBC isolates		2014-06-30
ERR550994	ERP008667	SAMEA2533617	ERS457019	ERX510063	PRJEB7727	ERA323280	1494075	Mycobacterium tuberculosis complex sp.	ILLUMINA	Illumina MiSeq	6895-04_lib1459_miseq_r0083_301bp	700	PAIRED	WGS	GENOMIC	unspecified	1197388	670861448	FORSCHUNGSZENTRUM BORSTEL;FZB	2015-06-22	2018-11-16	Illumina MiSeq paired end sequencing: 6895-04_lib1459_miseq_r0083_301bp	Whole Genome Sequencing of Mycobacterium tuberculosis complex isolates from Sierra Leone	ena-STUDY-FZB-13-11-2014-14:04:40:057-939	6895-04_lib1459_miseq_r0083_301bp	6895-04_lib1459_miseq_r0083_301bp	217922817;261761926	a201fc6140bf1223ba3cdf4a23288881;fba78506040175fc652b6b91ba94e559	ftp.sra.ebi.ac.uk/vol1/fastq/ERR550/ERR550994/ERR550994_1.fastq.gz;ftp.sra.ebi.ac.uk/vol1/fastq/ERR550/ERR550994/ERR550994_2.fastq.gz	fasp.sra.ebi.ac.uk:/vol1/fastq/ERR550/ERR550994/ERR550994_1.fastq.gz;fasp.sra.ebi.ac.uk:/vol1/fastq/ERR550/ERR550994/ERR550994_2.fastq.gz	ftp.sra.ebi.ac.uk/vol1/fastq/ERR550/ERR550994/ERR550994_1.fastq.gz;ftp.sra.ebi.ac.uk/vol1/fastq/ERR550/ERR550994/ERR550994_2.fastq.gz	214292572;259200757	316f19742a18278fb2959d2e13dbadac;109735673a45b54007aa541db74acba7	ftp.sra.ebi.ac.uk/vol1/run/ERR550/ERR550994/6895-04_lib1459_miseq_r0083_301bp_R1.fastq.gz;ftp.sra.ebi.ac.uk/vol1/run/ERR550/ERR550994/6895-04_lib1459_miseq_r0083_301bp_R2.fastq.gz	fasp.sra.ebi.ac.uk:/vol1/run/ERR550/ERR550994/6895-04_lib1459_miseq_r0083_301bp_R1.fastq.gz;fasp.sra.ebi.ac.uk:/vol1/run/ERR550/ERR550994/6895-04_lib1459_miseq_r0083_301bp_R2.fastq.gz	ftp.sra.ebi.ac.uk/vol1/run/ERR550/ERR550994/6895-04_lib1459_miseq_r0083_301bp_R1.fastq.gz;ftp.sra.ebi.ac.uk/vol1/run/ERR550/ERR550994/6895-04_lib1459_miseq_r0083_301bp_R2.fastq.gz	FASTQ;FASTQ	387666020	a5e22688baadaec5b7dbbccea627eddc	ftp.sra.ebi.ac.uk/vol1/err/ERR550/ERR550994	fasp.sra.ebi.ac.uk:/vol1/err/ERR550/ERR550994	ftp.sra.ebi.ac.uk/vol1/err/ERR550/ERR550994	6895-04		WGS of MTBC isolates		2014-06-30
ERR551070	ERP008667	SAMEA2533674	ERS457076	ERX510139	PRJEB7727	ERA323280	1494075	Mycobacterium tuberculosis complex sp.	ILLUMINA	Illumina MiSeq	4139-04_lib959_miseq_r0061_251bp	700	PAIRED	WGS	GENOMIC	unspecified	2097353	1008124214	FORSCHUNGSZENTRUM BORSTEL;FZB	2015-06-22	2018-11-16	Illumina MiSeq paired end sequencing: 4139-04_lib959_miseq_r0061_251bp	Whole Genome Sequencing of Mycobacterium tuberculosis complex isolates from Sierra Leone	ena-STUDY-FZB-13-11-2014-14:04:40:057-939	4139-04_lib959_miseq_r0061_251bp	4139-04_lib959_miseq_r0061_251bp	362255540;398065795	0cb3c453262b8ba8975109f1f51b1e77;fb46a106526885f1572c199b2a7a53a9	ftp.sra.ebi.ac.uk/vol1/fastq/ERR551/ERR551070/ERR551070_1.fastq.gz;ftp.sra.ebi.ac.uk/vol1/fastq/ERR551/ERR551070/ERR551070_2.fastq.gz	fasp.sra.ebi.ac.uk:/vol1/fastq/ERR551/ERR551070/ERR551070_1.fastq.gz;fasp.sra.ebi.ac.uk:/vol1/fastq/ERR551/ERR551070/ERR551070_2.fastq.gz	ftp.sra.ebi.ac.uk/vol1/fastq/ERR551/ERR551070/ERR551070_1.fastq.gz;ftp.sra.ebi.ac.uk/vol1/fastq/ERR551/ERR551070/ERR551070_2.fastq.gz	355113330;390779445	e5b44d22ef8019df409244b47298892c;e3a7d753bf5676209fd5c8b471df6e21	ftp.sra.ebi.ac.uk/vol1/run/ERR551/ERR551070/4139-04_lib959_miseq_r0061_251bp_R1.fastq.gz;ftp.sra.ebi.ac.uk/vol1/run/ERR551/ERR551070/4139-04_lib959_miseq_r0061_251bp_R2.fastq.gz	fasp.sra.ebi.ac.uk:/vol1/run/ERR551/ERR551070/4139-04_lib959_miseq_r0061_251bp_R1.fastq.gz;fasp.sra.ebi.ac.uk:/vol1/run/ERR551/ERR551070/4139-04_lib959_miseq_r0061_251bp_R2.fastq.gz	ftp.sra.ebi.ac.uk/vol1/run/ERR551/ERR551070/4139-04_lib959_miseq_r0061_251bp_R1.fastq.gz;ftp.sra.ebi.ac.uk/vol1/run/ERR551/ERR551070/4139-04_lib959_miseq_r0061_251bp_R2.fastq.gz	FASTQ;FASTQ	615669740	baf95da271f315a6ee502bb10cd67e4a	ftp.sra.ebi.ac.uk/vol1/err/ERR551/ERR551070	fasp.sra.ebi.ac.uk:/vol1/err/ERR551/ERR551070	ftp.sra.ebi.ac.uk/vol1/err/ERR551/ERR551070	4139-04		WGS of MTBC isolates		2014-06-30
ERR551101	ERP008667	SAMEA2533702	ERS457104	ERX510170	PRJEB7727	ERA323280	1494075	Mycobacterium tuberculosis complex sp.	ILLUMINA	Illumina MiSeq	5872-03_lib900_miseq_r0070_251bp	700	PAIRED	WGS	GENOMIC	unspecified	290953	141782652	FORSCHUNGSZENTRUM BORSTEL;FZB	2015-06-22	2018-11-16	Illumina MiSeq paired end sequencing: 5872-03_lib900_miseq_r0070_251bp	Whole Genome Sequencing of Mycobacterium tuberculosis complex isolates from Sierra Leone	ena-STUDY-FZB-13-11-2014-14:04:40:057-939	5872-03_lib900_miseq_r0070_251bp	5872-03_lib900_miseq_r0070_251bp	53793269;57385455	ab43256b96165703566ceccb2d32920b;c09c362bc4e97db123dbd13bb2f6b602	ftp.sra.ebi.ac.uk/vol1/fastq/ERR551/ERR551101/ERR551101_1.fastq.gz;ftp.sra.ebi.ac.uk/vol1/fastq/ERR551/ERR551101/ERR551101_2.fastq.gz	fasp.sra.ebi.ac.uk:/vol1/fastq/ERR551/ERR551101/ERR551101_1.fastq.gz;fasp.sra.ebi.ac.uk:/vol1/fastq/ERR551/ERR551101/ERR551101_2.fastq.gz	ftp.sra.ebi.ac.uk/vol1/fastq/ERR551/ERR551101/ERR551101_1.fastq.gz;ftp.sra.ebi.ac.uk/vol1/fastq/ERR551/ERR551101/ERR551101_2.fastq.gz	52811195;56388464	d01f913136511275c397818396152f99;92237417e4a2e69407b0b3279fae2964	ftp.sra.ebi.ac.uk/vol1/run/ERR551/ERR551101/5872-03_lib900_miseq_r0070_251bp_R1.fastq.gz;ftp.sra.ebi.ac.uk/vol1/run/ERR551/ERR551101/5872-03_lib900_miseq_r0070_251bp_R2.fastq.gz	fasp.sra.ebi.ac.uk:/vol1/run/ERR551/ERR551101/5872-03_lib900_miseq_r0070_251bp_R1.fastq.gz;fasp.sra.ebi.ac.uk:/vol1/run/ERR551/ERR551101/5872-03_lib900_miseq_r0070_251bp_R2.fastq.gz	ftp.sra.ebi.ac.uk/vol1/run/ERR551/ERR551101/5872-03_lib900_miseq_r0070_251bp_R1.fastq.gz;ftp.sra.ebi.ac.uk/vol1/run/ERR551/ERR551101/5872-03_lib900_miseq_r0070_251bp_R2.fastq.gz	FASTQ;FASTQ	90076942	a1cbf9f2f99bc6341130e7c0d52b0ada	ftp.sra.ebi.ac.uk/vol1/err/ERR551/ERR551101	fasp.sra.ebi.ac.uk:/vol1/err/ERR551/ERR551101	ftp.sra.ebi.ac.uk/vol1/err/ERR551/ERR551101	5872-03		WGS of MTBC isolates		2014-06-30
ERR551102	ERP008667	SAMEA2533702	ERS457104	ERX510171	PRJEB7727	ERA323280	1494075	Mycobacterium tuberculosis complex sp.	ILLUMINA	Illumina MiSeq	5872-03_lib900_miseq_r0058_251bp	700	PAIRED	WGS	GENOMIC	unspecified	561457	275633807	FORSCHUNGSZENTRUM BORSTEL;FZB	2015-06-22	2018-11-16	Illumina MiSeq paired end sequencing: 5872-03_lib900_miseq_r0058_251bp	Whole Genome Sequencing of Mycobacterium tuberculosis complex isolates from Sierra Leone	ena-STUDY-FZB-13-11-2014-14:04:40:057-939	5872-03_lib900_miseq_r0058_251bp	5872-03_lib900_miseq_r0058_251bp	107131871;115173423	fc4fadb634705d0d206358fb0515d7e8;11c55407a0486590f4d71c0e6339bb24	ftp.sra.ebi.ac.uk/vol1/fastq/ERR551/ERR551102/ERR551102_1.fastq.gz;ftp.sra.ebi.ac.uk/vol1/fastq/ERR551/ERR551102/ERR551102_2.fastq.gz	fasp.sra.ebi.ac.uk:/vol1/fastq/ERR551/ERR551102/ERR551102_1.fastq.gz;fasp.sra.ebi.ac.uk:/vol1/fastq/ERR551/ERR551102/ERR551102_2.fastq.gz	ftp.sra.ebi.ac.uk/vol1/fastq/ERR551/ERR551102/ERR551102_1.fastq.gz;ftp.sra.ebi.ac.uk/vol1/fastq/ERR551/ERR551102/ERR551102_2.fastq.gz	105219150;113227101	0eb35a2d1e502bfc8911aaf069f8b322;24441af4ec3cc83dcb9c6259ffb44e25	ftp.sra.ebi.ac.uk/vol1/run/ERR551/ERR551102/5872-03_lib900_miseq_r0058_251bp_R1.fastq.gz;ftp.sra.ebi.ac.uk/vol1/run/ERR551/ERR551102/5872-03_lib900_miseq_r0058_251bp_R2.fastq.gz	fasp.sra.ebi.ac.uk:/vol1/run/ERR551/ERR551102/5872-03_lib900_miseq_r0058_251bp_R1.fastq.gz;fasp.sra.ebi.ac.uk:/vol1/run/ERR551/ERR551102/5872-03_lib900_miseq_r0058_251bp_R2.fastq.gz	ftp.sra.ebi.ac.uk/vol1/run/ERR551/ERR551102/5872-03_lib900_miseq_r0058_251bp_R1.fastq.gz;ftp.sra.ebi.ac.uk/vol1/run/ERR551/ERR551102/5872-03_lib900_miseq_r0058_251bp_R2.fastq.gz	FASTQ;FASTQ	180858479	3cc169fd54c3095e2ac835d2d1c94be0	ftp.sra.ebi.ac.uk/vol1/err/ERR551/ERR551102	fasp.sra.ebi.ac.uk:/vol1/err/ERR551/ERR551102	ftp.sra.ebi.ac.uk/vol1/err/ERR551/ERR551102	5872-03		WGS of MTBC isolates		2014-06-30
ERR551175	ERP008667	SAMEA2533753	ERS457155	ERX510244	PRJEB7727	ERA323280	1494075	Mycobacterium tuberculosis complex sp.	ILLUMINA	Illumina MiSeq	7516-04_lib920_miseq_r0070_251bp	700	PAIRED	WGS	GENOMIC	unspecified	555226	268278377	FORSCHUNGSZENTRUM BORSTEL;FZB	2015-06-22	2018-11-16	Illumina MiSeq paired end sequencing: 7516-04_lib920_miseq_r0070_251bp	Whole Genome Sequencing of Mycobacterium tuberculosis complex isolates from Sierra Leone	ena-STUDY-FZB-13-11-2014-14:04:40:057-939	7516-04_lib920_miseq_r0070_251bp	7516-04_lib920_miseq_r0070_251bp	91608474;106954077	29365f61d45b5d137d69e725cd67c2b4;1686b979ce46b0af99a58aa4cc709993	ftp.sra.ebi.ac.uk/vol1/fastq/ERR551/ERR551175/ERR551175_1.fastq.gz;ftp.sra.ebi.ac.uk/vol1/fastq/ERR551/ERR551175/ERR551175_2.fastq.gz	fasp.sra.ebi.ac.uk:/vol1/fastq/ERR551/ERR551175/ERR551175_1.fastq.gz;fasp.sra.ebi.ac.uk:/vol1/fastq/ERR551/ERR551175/ERR551175_2.fastq.gz	ftp.sra.ebi.ac.uk/vol1/fastq/ERR551/ERR551175/ERR551175_1.fastq.gz;ftp.sra.ebi.ac.uk/vol1/fastq/ERR551/ERR551175/ERR551175_2.fastq.gz	89799042;105085918	776090a1d57f649d09f8b8d551062d61;31ffe4f3496b4a715f27cfcb16a429ca	ftp.sra.ebi.ac.uk/vol1/run/ERR551/ERR551175/7516-04_lib920_miseq_r0070_251bp_R1.fastq.gz;ftp.sra.ebi.ac.uk/vol1/run/ERR551/ERR551175/7516-04_lib920_miseq_r0070_251bp_R2.fastq.gz	fasp.sra.ebi.ac.uk:/vol1/run/ERR551/ERR551175/7516-04_lib920_miseq_r0070_251bp_R1.fastq.gz;fasp.sra.ebi.ac.uk:/vol1/run/ERR551/ERR551175/7516-04_lib920_miseq_r0070_251bp_R2.fastq.gz	ftp.sra.ebi.ac.uk/vol1/run/ERR551/ERR551175/7516-04_lib920_miseq_r0070_251bp_R1.fastq.gz;ftp.sra.ebi.ac.uk/vol1/run/ERR551/ERR551175/7516-04_lib920_miseq_r0070_251bp_R2.fastq.gz	FASTQ;FASTQ	160246225	3aa89d28a1b1d521971adfd623837277	ftp.sra.ebi.ac.uk/vol1/err/ERR551/ERR551175	fasp.sra.ebi.ac.uk:/vol1/err/ERR551/ERR551175	ftp.sra.ebi.ac.uk/vol1/err/ERR551/ERR551175	7516-04		WGS of MTBC isolates		2014-06-30
ERR551176	ERP008667	SAMEA2533753	ERS457155	ERX510245	PRJEB7727	ERA323280	1494075	Mycobacterium tuberculosis complex sp.	ILLUMINA	Illumina MiSeq	7516-04_lib920_miseq_r0066_251bp	700	PAIRED	WGS	GENOMIC	unspecified	81580	39913053	FORSCHUNGSZENTRUM BORSTEL;FZB	2015-06-22	2018-11-16	Illumina MiSeq paired end sequencing: 7516-04_lib920_miseq_r0066_251bp	Whole Genome Sequencing of Mycobacterium tuberculosis complex isolates from Sierra Leone	ena-STUDY-FZB-13-11-2014-14:04:40:057-939	7516-04_lib920_miseq_r0066_251bp	7516-04_lib920_miseq_r0066_251bp	14484734;16751379	c4ff4f4b7807b9fbecdfb5b7fcbda45e;9f492366255f3e05c2843fb772b11378	ftp.sra.ebi.ac.uk/vol1/fastq/ERR551/ERR551176/ERR551176_1.fastq.gz;ftp.sra.ebi.ac.uk/vol1/fastq/ERR551/ERR551176/ERR551176_2.fastq.gz	fasp.sra.ebi.ac.uk:/vol1/fastq/ERR551/ERR551176/ERR551176_1.fastq.gz;fasp.sra.ebi.ac.uk:/vol1/fastq/ERR551/ERR551176/ERR551176_2.fastq.gz	ftp.sra.ebi.ac.uk/vol1/fastq/ERR551/ERR551176/ERR551176_1.fastq.gz;ftp.sra.ebi.ac.uk/vol1/fastq/ERR551/ERR551176/ERR551176_2.fastq.gz	14225391;16482225	398d6378ac7b4556a8236448a6be452d;ebf41166616f93c85a5c5faa2165803f	ftp.sra.ebi.ac.uk/vol1/run/ERR551/ERR551176/7516-04_lib920_miseq_r0066_251bp_R1.fastq.gz;ftp.sra.ebi.ac.uk/vol1/run/ERR551/ERR551176/7516-04_lib920_miseq_r0066_251bp_R2.fastq.gz	fasp.sra.ebi.ac.uk:/vol1/run/ERR551/ERR551176/7516-04_lib920_miseq_r0066_251bp_R1.fastq.gz;fasp.sra.ebi.ac.uk:/vol1/run/ERR551/ERR551176/7516-04_lib920_miseq_r0066_251bp_R2.fastq.gz	ftp.sra.ebi.ac.uk/vol1/run/ERR551/ERR551176/7516-04_lib920_miseq_r0066_251bp_R1.fastq.gz;ftp.sra.ebi.ac.uk/vol1/run/ERR551/ERR551176/7516-04_lib920_miseq_r0066_251bp_R2.fastq.gz	FASTQ;FASTQ	25383728	4cb656f718871b5d8d3d975d03297ca7	ftp.sra.ebi.ac.uk/vol1/err/ERR551/ERR551176	fasp.sra.ebi.ac.uk:/vol1/err/ERR551/ERR551176	ftp.sra.ebi.ac.uk/vol1/err/ERR551/ERR551176	7516-04		WGS of MTBC isolates		2014-06-30
ERR551193	ERP008667	SAMEA2533765	ERS457167	ERX510262	PRJEB7727	ERA323280	1494075	Mycobacterium tuberculosis complex sp.	ILLUMINA	Illumina MiSeq	3859-03_lib921_miseq_r0066_251bp	700	PAIRED	WGS	GENOMIC	unspecified	820190	399387918	FORSCHUNGSZENTRUM BORSTEL;FZB	2015-06-22	2018-11-16	Illumina MiSeq paired end sequencing: 3859-03_lib921_miseq_r0066_251bp	Whole Genome Sequencing of Mycobacterium tuberculosis complex isolates from Sierra Leone	ena-STUDY-FZB-13-11-2014-14:04:40:057-939	3859-03_lib921_miseq_r0066_251bp	3859-03_lib921_miseq_r0066_251bp	143684566;165316388	6bd741106556c537aae6aa50126dcd92;a679e6310cb21371b4f9644d10f03235	ftp.sra.ebi.ac.uk/vol1/fastq/ERR551/ERR551193/ERR551193_1.fastq.gz;ftp.sra.ebi.ac.uk/vol1/fastq/ERR551/ERR551193/ERR551193_2.fastq.gz	fasp.sra.ebi.ac.uk:/vol1/fastq/ERR551/ERR551193/ERR551193_1.fastq.gz;fasp.sra.ebi.ac.uk:/vol1/fastq/ERR551/ERR551193/ERR551193_2.fastq.gz	ftp.sra.ebi.ac.uk/vol1/fastq/ERR551/ERR551193/ERR551193_1.fastq.gz;ftp.sra.ebi.ac.uk/vol1/fastq/ERR551/ERR551193/ERR551193_2.fastq.gz	140971845;162540844	ce0cb966f5dfd4b2516c4643de2bed2c;4aa4e927a1660daaea8730a4c1e39eab	ftp.sra.ebi.ac.uk/vol1/run/ERR551/ERR551193/3859-03_lib921_miseq_r0066_251bp_R1.fastq.gz;ftp.sra.ebi.ac.uk/vol1/run/ERR551/ERR551193/3859-03_lib921_miseq_r0066_251bp_R2.fastq.gz	fasp.sra.ebi.ac.uk:/vol1/run/ERR551/ERR551193/3859-03_lib921_miseq_r0066_251bp_R1.fastq.gz;fasp.sra.ebi.ac.uk:/vol1/run/ERR551/ERR551193/3859-03_lib921_miseq_r0066_251bp_R2.fastq.gz	ftp.sra.ebi.ac.uk/vol1/run/ERR551/ERR551193/3859-03_lib921_miseq_r0066_251bp_R1.fastq.gz;ftp.sra.ebi.ac.uk/vol1/run/ERR551/ERR551193/3859-03_lib921_miseq_r0066_251bp_R2.fastq.gz	FASTQ;FASTQ	250681941	9e3b903bae3ce78df9a0be7a5e6499d1	ftp.sra.ebi.ac.uk/vol1/err/ERR551/ERR551193	fasp.sra.ebi.ac.uk:/vol1/err/ERR551/ERR551193	ftp.sra.ebi.ac.uk/vol1/err/ERR551/ERR551193	3859-03		WGS of MTBC isolates		2014-06-30
ERR551336	ERP008667	SAMEA2533865	ERS457267	ERX510405	PRJEB7727	ERA323280	1494075	Mycobacterium tuberculosis complex sp.	ILLUMINA	Illumina MiSeq	11821-03_lib952_miseq_r0060_251bp	700	PAIRED	WGS	GENOMIC	unspecified	1096088	533112402	FORSCHUNGSZENTRUM BORSTEL;FZB	2015-06-22	2018-11-16	Illumina MiSeq paired end sequencing: 11821-03_lib952_miseq_r0060_251bp	Whole Genome Sequencing of Mycobacterium tuberculosis complex isolates from Sierra Leone	ena-STUDY-FZB-13-11-2014-14:04:40:057-939	11821-03_lib952_miseq_r0060_251bp	11821-03_lib952_miseq_r0060_251bp	195040639;220037231	7f47d27dd1063a549900d10ce3815b7d;021712886196ee86e6dd927cd0a67c2d	ftp.sra.ebi.ac.uk/vol1/fastq/ERR551/ERR551336/ERR551336_1.fastq.gz;ftp.sra.ebi.ac.uk/vol1/fastq/ERR551/ERR551336/ERR551336_2.fastq.gz	fasp.sra.ebi.ac.uk:/vol1/fastq/ERR551/ERR551336/ERR551336_1.fastq.gz;fasp.sra.ebi.ac.uk:/vol1/fastq/ERR551/ERR551336/ERR551336_2.fastq.gz	ftp.sra.ebi.ac.uk/vol1/fastq/ERR551/ERR551336/ERR551336_1.fastq.gz;ftp.sra.ebi.ac.uk/vol1/fastq/ERR551/ERR551336/ERR551336_2.fastq.gz	191394140;216305427	79256c03a9af605452e6b0b802de5eaa;8c6d15cb399ed028aaee09e5c5b836aa	ftp.sra.ebi.ac.uk/vol1/run/ERR551/ERR551336/11821-03_lib952_miseq_r0060_251bp_R1.fastq.gz;ftp.sra.ebi.ac.uk/vol1/run/ERR551/ERR551336/11821-03_lib952_miseq_r0060_251bp_R2.fastq.gz	fasp.sra.ebi.ac.uk:/vol1/run/ERR551/ERR551336/11821-03_lib952_miseq_r0060_251bp_R1.fastq.gz;fasp.sra.ebi.ac.uk:/vol1/run/ERR551/ERR551336/11821-03_lib952_miseq_r0060_251bp_R2.fastq.gz	ftp.sra.ebi.ac.uk/vol1/run/ERR551/ERR551336/11821-03_lib952_miseq_r0060_251bp_R1.fastq.gz;ftp.sra.ebi.ac.uk/vol1/run/ERR551/ERR551336/11821-03_lib952_miseq_r0060_251bp_R2.fastq.gz	FASTQ;FASTQ	337086667	360a6f22dd560846c4fb8957fa752c74	ftp.sra.ebi.ac.uk/vol1/err/ERR551/ERR551336	fasp.sra.ebi.ac.uk:/vol1/err/ERR551/ERR551336	ftp.sra.ebi.ac.uk/vol1/err/ERR551/ERR551336	11821-03		WGS of MTBC isolates		2014-06-30
ERR551568	ERP008667	SAMEA2534034	ERS457436	ERX510637	PRJEB7727	ERA323280	1494075	Mycobacterium tuberculosis complex sp.	ILLUMINA	Illumina MiSeq	3736-04_lib937_miseq_r0062_251bp	700	PAIRED	WGS	GENOMIC	unspecified	487852	238351752	FORSCHUNGSZENTRUM BORSTEL;FZB	2015-06-22	2018-11-16	Illumina MiSeq paired end sequencing: 3736-04_lib937_miseq_r0062_251bp	Whole Genome Sequencing of Mycobacterium tuberculosis complex isolates from Sierra Leone	ena-STUDY-FZB-13-11-2014-14:04:40:057-939	3736-04_lib937_miseq_r0062_251bp	3736-04_lib937_miseq_r0062_251bp	92267746;102181758	510a65449eef5c9c25c67d5fd0d1c395;07292f4417186cb05973ec307314a556	ftp.sra.ebi.ac.uk/vol1/fastq/ERR551/ERR551568/ERR551568_1.fastq.gz;ftp.sra.ebi.ac.uk/vol1/fastq/ERR551/ERR551568/ERR551568_2.fastq.gz	fasp.sra.ebi.ac.uk:/vol1/fastq/ERR551/ERR551568/ERR551568_1.fastq.gz;fasp.sra.ebi.ac.uk:/vol1/fastq/ERR551/ERR551568/ERR551568_2.fastq.gz	ftp.sra.ebi.ac.uk/vol1/fastq/ERR551/ERR551568/ERR551568_1.fastq.gz;ftp.sra.ebi.ac.uk/vol1/fastq/ERR551/ERR551568/ERR551568_2.fastq.gz	90619177;100483535	74b1a2dd611f4aa77909968c3914be3a;b7f52bd533b9b16c6e51a7b39a472dd6	ftp.sra.ebi.ac.uk/vol1/run/ERR551/ERR551568/3736-04_lib937_miseq_r0062_251bp_R1.fastq.gz;ftp.sra.ebi.ac.uk/vol1/run/ERR551/ERR551568/3736-04_lib937_miseq_r0062_251bp_R2.fastq.gz	fasp.sra.ebi.ac.uk:/vol1/run/ERR551/ERR551568/3736-04_lib937_miseq_r0062_251bp_R1.fastq.gz;fasp.sra.ebi.ac.uk:/vol1/run/ERR551/ERR551568/3736-04_lib937_miseq_r0062_251bp_R2.fastq.gz	ftp.sra.ebi.ac.uk/vol1/run/ERR551/ERR551568/3736-04_lib937_miseq_r0062_251bp_R1.fastq.gz;ftp.sra.ebi.ac.uk/vol1/run/ERR551/ERR551568/3736-04_lib937_miseq_r0062_251bp_R2.fastq.gz	FASTQ;FASTQ	158076655	e1c300eea751910f8476c8d33647cfef	ftp.sra.ebi.ac.uk/vol1/err/ERR551/ERR551568	fasp.sra.ebi.ac.uk:/vol1/err/ERR551/ERR551568	ftp.sra.ebi.ac.uk/vol1/err/ERR551/ERR551568	3736-04		WGS of MTBC isolates		2014-06-30
ERR551725	ERP008667	SAMEA2534148	ERS457550	ERX510794	PRJEB7727	ERA323280	1494075	Mycobacterium tuberculosis complex sp.	ILLUMINA	Illumina MiSeq	4516-03_lib947_miseq_r0061_251bp	700	PAIRED	WGS	GENOMIC	unspecified	946333	458174566	FORSCHUNGSZENTRUM BORSTEL;FZB	2015-06-22	2018-11-16	Illumina MiSeq paired end sequencing: 4516-03_lib947_miseq_r0061_251bp	Whole Genome Sequencing of Mycobacterium tuberculosis complex isolates from Sierra Leone	ena-STUDY-FZB-13-11-2014-14:04:40:057-939	4516-03_lib947_miseq_r0061_251bp	4516-03_lib947_miseq_r0061_251bp	165104517;183207065	e21ef55de6636fd7aded73652223e6ca;089b6958ed84a81458ebfce3b659b8df	ftp.sra.ebi.ac.uk/vol1/fastq/ERR551/ERR551725/ERR551725_1.fastq.gz;ftp.sra.ebi.ac.uk/vol1/fastq/ERR551/ERR551725/ERR551725_2.fastq.gz	fasp.sra.ebi.ac.uk:/vol1/fastq/ERR551/ERR551725/ERR551725_1.fastq.gz;fasp.sra.ebi.ac.uk:/vol1/fastq/ERR551/ERR551725/ERR551725_2.fastq.gz	ftp.sra.ebi.ac.uk/vol1/fastq/ERR551/ERR551725/ERR551725_1.fastq.gz;ftp.sra.ebi.ac.uk/vol1/fastq/ERR551/ERR551725/ERR551725_2.fastq.gz	161934671;179969310	b3d7468efc64c2169065e70101611ad8;0ef20a9972ddf51cb86ecee8e5cfab94	ftp.sra.ebi.ac.uk/vol1/run/ERR551/ERR551725/4516-03_lib947_miseq_r0061_251bp_R1.fastq.gz;ftp.sra.ebi.ac.uk/vol1/run/ERR551/ERR551725/4516-03_lib947_miseq_r0061_251bp_R2.fastq.gz	fasp.sra.ebi.ac.uk:/vol1/run/ERR551/ERR551725/4516-03_lib947_miseq_r0061_251bp_R1.fastq.gz;fasp.sra.ebi.ac.uk:/vol1/run/ERR551/ERR551725/4516-03_lib947_miseq_r0061_251bp_R2.fastq.gz	ftp.sra.ebi.ac.uk/vol1/run/ERR551/ERR551725/4516-03_lib947_miseq_r0061_251bp_R1.fastq.gz;ftp.sra.ebi.ac.uk/vol1/run/ERR551/ERR551725/4516-03_lib947_miseq_r0061_251bp_R2.fastq.gz	FASTQ;FASTQ	281906654	af56bfe3b7b3320d38e509e585143798	ftp.sra.ebi.ac.uk/vol1/err/ERR551/ERR551725	fasp.sra.ebi.ac.uk:/vol1/err/ERR551/ERR551725	ftp.sra.ebi.ac.uk/vol1/err/ERR551/ERR551725	4516-03		WGS of MTBC isolates		2014-06-30
ERR551848	ERP008667	SAMEA2534237	ERS457639	ERX510917	PRJEB7727	ERA323280	1494075	Mycobacterium tuberculosis complex sp.	ILLUMINA	Illumina MiSeq	3861-03_lib922_miseq_r0065_251bp	700	PAIRED	WGS	GENOMIC	unspecified	352615	172618240	FORSCHUNGSZENTRUM BORSTEL;FZB	2015-06-22	2018-11-16	Illumina MiSeq paired end sequencing: 3861-03_lib922_miseq_r0065_251bp	Whole Genome Sequencing of Mycobacterium tuberculosis complex isolates from Sierra Leone	ena-STUDY-FZB-13-11-2014-14:04:40:057-939	3861-03_lib922_miseq_r0065_251bp	3861-03_lib922_miseq_r0065_251bp	63373438;73536195	c705484a591925baf0173774225cf131;9a1f258ef32f9c5f391310c0f5cd6117	ftp.sra.ebi.ac.uk/vol1/fastq/ERR551/ERR551848/ERR551848_1.fastq.gz;ftp.sra.ebi.ac.uk/vol1/fastq/ERR551/ERR551848/ERR551848_2.fastq.gz	fasp.sra.ebi.ac.uk:/vol1/fastq/ERR551/ERR551848/ERR551848_1.fastq.gz;fasp.sra.ebi.ac.uk:/vol1/fastq/ERR551/ERR551848/ERR551848_2.fastq.gz	ftp.sra.ebi.ac.uk/vol1/fastq/ERR551/ERR551848/ERR551848_1.fastq.gz;ftp.sra.ebi.ac.uk/vol1/fastq/ERR551/ERR551848/ERR551848_2.fastq.gz	62214971;72339913	4912e0e33394c71fb53e7b4b1f553965;848821d07c334d2d5c5596ca1f074763	ftp.sra.ebi.ac.uk/vol1/run/ERR551/ERR551848/3861-03_lib922_miseq_r0065_251bp_R1.fastq.gz;ftp.sra.ebi.ac.uk/vol1/run/ERR551/ERR551848/3861-03_lib922_miseq_r0065_251bp_R2.fastq.gz	fasp.sra.ebi.ac.uk:/vol1/run/ERR551/ERR551848/3861-03_lib922_miseq_r0065_251bp_R1.fastq.gz;fasp.sra.ebi.ac.uk:/vol1/run/ERR551/ERR551848/3861-03_lib922_miseq_r0065_251bp_R2.fastq.gz	ftp.sra.ebi.ac.uk/vol1/run/ERR551/ERR551848/3861-03_lib922_miseq_r0065_251bp_R1.fastq.gz;ftp.sra.ebi.ac.uk/vol1/run/ERR551/ERR551848/3861-03_lib922_miseq_r0065_251bp_R2.fastq.gz	FASTQ;FASTQ	111465430	08e4b28a66b58e36cb1afef38a1f1798	ftp.sra.ebi.ac.uk/vol1/err/ERR551/ERR551848	fasp.sra.ebi.ac.uk:/vol1/err/ERR551/ERR551848	ftp.sra.ebi.ac.uk/vol1/err/ERR551/ERR551848	3861-03		WGS of MTBC isolates		2014-06-30
ERR551857	ERP008667	SAMEA2534243	ERS457645	ERX510926	PRJEB7727	ERA323280	1494075	Mycobacterium tuberculosis complex sp.	ILLUMINA	Illumina MiSeq	5253-04_lib961_miseq_r0061_251bp	700	PAIRED	WGS	GENOMIC	unspecified	795224	386519515	FORSCHUNGSZENTRUM BORSTEL;FZB	2015-06-22	2018-11-16	Illumina MiSeq paired end sequencing: 5253-04_lib961_miseq_r0061_251bp	Whole Genome Sequencing of Mycobacterium tuberculosis complex isolates from Sierra Leone	ena-STUDY-FZB-13-11-2014-14:04:40:057-939	5253-04_lib961_miseq_r0061_251bp	5253-04_lib961_miseq_r0061_251bp	142098620;155646477	07d5c4d6e25175a3db6c1983caa5fbfc;0281637c425b301cc07157c99bb25741	ftp.sra.ebi.ac.uk/vol1/fastq/ERR551/ERR551857/ERR551857_1.fastq.gz;ftp.sra.ebi.ac.uk/vol1/fastq/ERR551/ERR551857/ERR551857_2.fastq.gz	fasp.sra.ebi.ac.uk:/vol1/fastq/ERR551/ERR551857/ERR551857_1.fastq.gz;fasp.sra.ebi.ac.uk:/vol1/fastq/ERR551/ERR551857/ERR551857_2.fastq.gz	ftp.sra.ebi.ac.uk/vol1/fastq/ERR551/ERR551857/ERR551857_1.fastq.gz;ftp.sra.ebi.ac.uk/vol1/fastq/ERR551/ERR551857/ERR551857_2.fastq.gz	139464770;152972373	099f67f1fc6040590999fac40031cf29;49447bea48f4eac95f1011d5f44d2c97	ftp.sra.ebi.ac.uk/vol1/run/ERR551/ERR551857/5253-04_lib961_miseq_r0061_251bp_R1.fastq.gz;ftp.sra.ebi.ac.uk/vol1/run/ERR551/ERR551857/5253-04_lib961_miseq_r0061_251bp_R2.fastq.gz	fasp.sra.ebi.ac.uk:/vol1/run/ERR551/ERR551857/5253-04_lib961_miseq_r0061_251bp_R1.fastq.gz;fasp.sra.ebi.ac.uk:/vol1/run/ERR551/ERR551857/5253-04_lib961_miseq_r0061_251bp_R2.fastq.gz	ftp.sra.ebi.ac.uk/vol1/run/ERR551/ERR551857/5253-04_lib961_miseq_r0061_251bp_R1.fastq.gz;ftp.sra.ebi.ac.uk/vol1/run/ERR551/ERR551857/5253-04_lib961_miseq_r0061_251bp_R2.fastq.gz	FASTQ;FASTQ	241228470	c5e30753e4f3428f9c1ec52b292a0391	ftp.sra.ebi.ac.uk/vol1/err/ERR551/ERR551857	fasp.sra.ebi.ac.uk:/vol1/err/ERR551/ERR551857	ftp.sra.ebi.ac.uk/vol1/err/ERR551/ERR551857	5253-04		WGS of MTBC isolates		2014-06-30
ERR551915	ERP008667	SAMEA2534287	ERS457689	ERX510984	PRJEB7727	ERA323280	1494075	Mycobacterium tuberculosis complex sp.	ILLUMINA	Illumina MiSeq	6892-04_lib964_miseq_r0061_251bp	700	PAIRED	WGS	GENOMIC	unspecified	1153033	540863717	FORSCHUNGSZENTRUM BORSTEL;FZB	2015-06-22	2018-11-16	Illumina MiSeq paired end sequencing: 6892-04_lib964_miseq_r0061_251bp	Whole Genome Sequencing of Mycobacterium tuberculosis complex isolates from Sierra Leone	ena-STUDY-FZB-13-11-2014-14:04:40:057-939	6892-04_lib964_miseq_r0061_251bp	6892-04_lib964_miseq_r0061_251bp	195732602;224087692	92a8736837bcddd3b1d3121afa7e124b;c3b6b783468427f96536b1feeb69d09d	ftp.sra.ebi.ac.uk/vol1/fastq/ERR551/ERR551915/ERR551915_1.fastq.gz;ftp.sra.ebi.ac.uk/vol1/fastq/ERR551/ERR551915/ERR551915_2.fastq.gz	fasp.sra.ebi.ac.uk:/vol1/fastq/ERR551/ERR551915/ERR551915_1.fastq.gz;fasp.sra.ebi.ac.uk:/vol1/fastq/ERR551/ERR551915/ERR551915_2.fastq.gz	ftp.sra.ebi.ac.uk/vol1/fastq/ERR551/ERR551915/ERR551915_1.fastq.gz;ftp.sra.ebi.ac.uk/vol1/fastq/ERR551/ERR551915/ERR551915_2.fastq.gz	191930907;220185387	43fe7bef60147dd2f61ac01836c4248a;5a2223ec823de7fed7378fc826b74296	ftp.sra.ebi.ac.uk/vol1/run/ERR551/ERR551915/6892-04_lib964_miseq_r0061_251bp_R1.fastq.gz;ftp.sra.ebi.ac.uk/vol1/run/ERR551/ERR551915/6892-04_lib964_miseq_r0061_251bp_R2.fastq.gz	fasp.sra.ebi.ac.uk:/vol1/run/ERR551/ERR551915/6892-04_lib964_miseq_r0061_251bp_R1.fastq.gz;fasp.sra.ebi.ac.uk:/vol1/run/ERR551/ERR551915/6892-04_lib964_miseq_r0061_251bp_R2.fastq.gz	ftp.sra.ebi.ac.uk/vol1/run/ERR551/ERR551915/6892-04_lib964_miseq_r0061_251bp_R1.fastq.gz;ftp.sra.ebi.ac.uk/vol1/run/ERR551/ERR551915/6892-04_lib964_miseq_r0061_251bp_R2.fastq.gz	FASTQ;FASTQ	341482817	e91c616d793a9dc31c88cbf793c613a6	ftp.sra.ebi.ac.uk/vol1/err/ERR551/ERR551915	fasp.sra.ebi.ac.uk:/vol1/err/ERR551/ERR551915	ftp.sra.ebi.ac.uk/vol1/err/ERR551/ERR551915	6892-04		WGS of MTBC isolates		2014-06-30
ERR552082	ERP008667	SAMEA2534401	ERS457803	ERX511151	PRJEB7727	ERA323280	1494075	Mycobacterium tuberculosis complex sp.	ILLUMINA	Illumina MiSeq	4145-04_lib919_miseq_r0066_251bp	700	PAIRED	WGS	GENOMIC	unspecified	812535	390891384	FORSCHUNGSZENTRUM BORSTEL;FZB	2015-06-22	2018-11-16	Illumina MiSeq paired end sequencing: 4145-04_lib919_miseq_r0066_251bp	Whole Genome Sequencing of Mycobacterium tuberculosis complex isolates from Sierra Leone	ena-STUDY-FZB-13-11-2014-14:04:40:057-939	4145-04_lib919_miseq_r0066_251bp	4145-04_lib919_miseq_r0066_251bp	140666008;160113676	91eb8be3d7a1cff7a5b72a8862cc97cc;40b5fe52c4b7a8e048c3a6d30dcdb79d	ftp.sra.ebi.ac.uk/vol1/fastq/ERR552/ERR552082/ERR552082_1.fastq.gz;ftp.sra.ebi.ac.uk/vol1/fastq/ERR552/ERR552082/ERR552082_2.fastq.gz	fasp.sra.ebi.ac.uk:/vol1/fastq/ERR552/ERR552082/ERR552082_1.fastq.gz;fasp.sra.ebi.ac.uk:/vol1/fastq/ERR552/ERR552082/ERR552082_2.fastq.gz	ftp.sra.ebi.ac.uk/vol1/fastq/ERR552/ERR552082/ERR552082_1.fastq.gz;ftp.sra.ebi.ac.uk/vol1/fastq/ERR552/ERR552082/ERR552082_2.fastq.gz	137978792;157367279	d92e46d2f70eb5375c5c693bc1ad8a1b;76c66e68526f74bdf7fbb78a306722eb	ftp.sra.ebi.ac.uk/vol1/run/ERR552/ERR552082/4145-04_lib919_miseq_r0066_251bp_R1.fastq.gz;ftp.sra.ebi.ac.uk/vol1/run/ERR552/ERR552082/4145-04_lib919_miseq_r0066_251bp_R2.fastq.gz	fasp.sra.ebi.ac.uk:/vol1/run/ERR552/ERR552082/4145-04_lib919_miseq_r0066_251bp_R1.fastq.gz;fasp.sra.ebi.ac.uk:/vol1/run/ERR552/ERR552082/4145-04_lib919_miseq_r0066_251bp_R2.fastq.gz	ftp.sra.ebi.ac.uk/vol1/run/ERR552/ERR552082/4145-04_lib919_miseq_r0066_251bp_R1.fastq.gz;ftp.sra.ebi.ac.uk/vol1/run/ERR552/ERR552082/4145-04_lib919_miseq_r0066_251bp_R2.fastq.gz	FASTQ;FASTQ	244129333	89bc0bfd614e3429fb4b98234bfaeba8	ftp.sra.ebi.ac.uk/vol1/err/ERR552/ERR552082	fasp.sra.ebi.ac.uk:/vol1/err/ERR552/ERR552082	ftp.sra.ebi.ac.uk/vol1/err/ERR552/ERR552082	4145-04		WGS of MTBC isolates		2014-06-30
ERR552117	ERP008667	SAMEA2534424	ERS457826	ERX511186	PRJEB7727	ERA323280	1494075	Mycobacterium tuberculosis complex sp.	ILLUMINA	Illumina MiSeq	1783-04_lib936_miseq_r0066_251bp	700	PAIRED	WGS	GENOMIC	unspecified	351645	171228062	FORSCHUNGSZENTRUM BORSTEL;FZB	2015-06-22	2018-11-16	Illumina MiSeq paired end sequencing: 1783-04_lib936_miseq_r0066_251bp	Whole Genome Sequencing of Mycobacterium tuberculosis complex isolates from Sierra Leone	ena-STUDY-FZB-13-11-2014-14:04:40:057-939	1783-04_lib936_miseq_r0066_251bp	1783-04_lib936_miseq_r0066_251bp	62144808;74499666	5b8d448628f982a473d2f4b8985d1180;19113151691c0a5971afb6b7a36ff02a	ftp.sra.ebi.ac.uk/vol1/fastq/ERR552/ERR552117/ERR552117_1.fastq.gz;ftp.sra.ebi.ac.uk/vol1/fastq/ERR552/ERR552117/ERR552117_2.fastq.gz	fasp.sra.ebi.ac.uk:/vol1/fastq/ERR552/ERR552117/ERR552117_1.fastq.gz;fasp.sra.ebi.ac.uk:/vol1/fastq/ERR552/ERR552117/ERR552117_2.fastq.gz	ftp.sra.ebi.ac.uk/vol1/fastq/ERR552/ERR552117/ERR552117_1.fastq.gz;ftp.sra.ebi.ac.uk/vol1/fastq/ERR552/ERR552117/ERR552117_2.fastq.gz	60992481;73298317	c1c329894fef58daeb0357222a6fc45d;c774f0bc1c089509c24b9d281bee649a	ftp.sra.ebi.ac.uk/vol1/run/ERR552/ERR552117/1783-04_lib936_miseq_r0066_251bp_R1.fastq.gz;ftp.sra.ebi.ac.uk/vol1/run/ERR552/ERR552117/1783-04_lib936_miseq_r0066_251bp_R2.fastq.gz	fasp.sra.ebi.ac.uk:/vol1/run/ERR552/ERR552117/1783-04_lib936_miseq_r0066_251bp_R1.fastq.gz;fasp.sra.ebi.ac.uk:/vol1/run/ERR552/ERR552117/1783-04_lib936_miseq_r0066_251bp_R2.fastq.gz	ftp.sra.ebi.ac.uk/vol1/run/ERR552/ERR552117/1783-04_lib936_miseq_r0066_251bp_R1.fastq.gz;ftp.sra.ebi.ac.uk/vol1/run/ERR552/ERR552117/1783-04_lib936_miseq_r0066_251bp_R2.fastq.gz	FASTQ;FASTQ	111930125	99b9df713e11a950166ed7856c304611	ftp.sra.ebi.ac.uk/vol1/err/ERR552/ERR552117	fasp.sra.ebi.ac.uk:/vol1/err/ERR552/ERR552117	ftp.sra.ebi.ac.uk/vol1/err/ERR552/ERR552117	1783-04		WGS of MTBC isolates		2014-06-30
ERR552267	ERP008667	SAMEA2534527	ERS457929	ERX511336	PRJEB7727	ERA323280	1494075	Mycobacterium tuberculosis complex sp.	ILLUMINA	Illumina MiSeq	3160-04_lib958_miseq_r0061_251bp	700	PAIRED	WGS	GENOMIC	unspecified	1155096	549771808	FORSCHUNGSZENTRUM BORSTEL;FZB	2015-06-22	2018-11-16	Illumina MiSeq paired end sequencing: 3160-04_lib958_miseq_r0061_251bp	Whole Genome Sequencing of Mycobacterium tuberculosis complex isolates from Sierra Leone	ena-STUDY-FZB-13-11-2014-14:04:40:057-939	3160-04_lib958_miseq_r0061_251bp	3160-04_lib958_miseq_r0061_251bp	198474187;222192680	3b3b555c7ddfd687e2ff33232978b7ff;fae17f2ce83fb18763dce6d563dc06e8	ftp.sra.ebi.ac.uk/vol1/fastq/ERR552/ERR552267/ERR552267_1.fastq.gz;ftp.sra.ebi.ac.uk/vol1/fastq/ERR552/ERR552267/ERR552267_2.fastq.gz	fasp.sra.ebi.ac.uk:/vol1/fastq/ERR552/ERR552267/ERR552267_1.fastq.gz;fasp.sra.ebi.ac.uk:/vol1/fastq/ERR552/ERR552267/ERR552267_2.fastq.gz	ftp.sra.ebi.ac.uk/vol1/fastq/ERR552/ERR552267/ERR552267_1.fastq.gz;ftp.sra.ebi.ac.uk/vol1/fastq/ERR552/ERR552267/ERR552267_2.fastq.gz	194598103;218224017	51d11d045daa03c013777ffc30cc72fb;d528b1fecda31293ab68e0aee7a82c11	ftp.sra.ebi.ac.uk/vol1/run/ERR552/ERR552267/3160-04_lib958_miseq_r0061_251bp_R1.fastq.gz;ftp.sra.ebi.ac.uk/vol1/run/ERR552/ERR552267/3160-04_lib958_miseq_r0061_251bp_R2.fastq.gz	fasp.sra.ebi.ac.uk:/vol1/run/ERR552/ERR552267/3160-04_lib958_miseq_r0061_251bp_R1.fastq.gz;fasp.sra.ebi.ac.uk:/vol1/run/ERR552/ERR552267/3160-04_lib958_miseq_r0061_251bp_R2.fastq.gz	ftp.sra.ebi.ac.uk/vol1/run/ERR552/ERR552267/3160-04_lib958_miseq_r0061_251bp_R1.fastq.gz;ftp.sra.ebi.ac.uk/vol1/run/ERR552/ERR552267/3160-04_lib958_miseq_r0061_251bp_R2.fastq.gz	FASTQ;FASTQ	341157161	a36ff6738c33facbb07f556fc1080b4f	ftp.sra.ebi.ac.uk/vol1/err/ERR552/ERR552267	fasp.sra.ebi.ac.uk:/vol1/err/ERR552/ERR552267	ftp.sra.ebi.ac.uk/vol1/err/ERR552/ERR552267	3160-04		WGS of MTBC isolates		2014-06-30
ERR552282	ERP008667	SAMEA2534540	ERS457942	ERX511351	PRJEB7727	ERA323280	1494075	Mycobacterium tuberculosis complex sp.	ILLUMINA	Illumina MiSeq	7538-03_lib948_miseq_r0061_251bp	700	PAIRED	WGS	GENOMIC	unspecified	571563	280556470	FORSCHUNGSZENTRUM BORSTEL;FZB	2015-06-22	2018-11-16	Illumina MiSeq paired end sequencing: 7538-03_lib948_miseq_r0061_251bp	Whole Genome Sequencing of Mycobacterium tuberculosis complex isolates from Sierra Leone	ena-STUDY-FZB-13-11-2014-14:04:40:057-939	7538-03_lib948_miseq_r0061_251bp	7538-03_lib948_miseq_r0061_251bp	102732503;116211953	aebde7d849723d7e77c9052cbee1484e;860015f2107d448d16e657785807a46b	ftp.sra.ebi.ac.uk/vol1/fastq/ERR552/ERR552282/ERR552282_1.fastq.gz;ftp.sra.ebi.ac.uk/vol1/fastq/ERR552/ERR552282/ERR552282_2.fastq.gz	fasp.sra.ebi.ac.uk:/vol1/fastq/ERR552/ERR552282/ERR552282_1.fastq.gz;fasp.sra.ebi.ac.uk:/vol1/fastq/ERR552/ERR552282/ERR552282_2.fastq.gz	ftp.sra.ebi.ac.uk/vol1/fastq/ERR552/ERR552282/ERR552282_1.fastq.gz;ftp.sra.ebi.ac.uk/vol1/fastq/ERR552/ERR552282/ERR552282_2.fastq.gz	100818740;114242689	b84d509e517d1601d3be6de5b3d7e85e;9eb2f3c36d71e5244a5e7e29fb720163	ftp.sra.ebi.ac.uk/vol1/run/ERR552/ERR552282/7538-03_lib948_miseq_r0061_251bp_R1.fastq.gz;ftp.sra.ebi.ac.uk/vol1/run/ERR552/ERR552282/7538-03_lib948_miseq_r0061_251bp_R2.fastq.gz	fasp.sra.ebi.ac.uk:/vol1/run/ERR552/ERR552282/7538-03_lib948_miseq_r0061_251bp_R1.fastq.gz;fasp.sra.ebi.ac.uk:/vol1/run/ERR552/ERR552282/7538-03_lib948_miseq_r0061_251bp_R2.fastq.gz	ftp.sra.ebi.ac.uk/vol1/run/ERR552/ERR552282/7538-03_lib948_miseq_r0061_251bp_R1.fastq.gz;ftp.sra.ebi.ac.uk/vol1/run/ERR552/ERR552282/7538-03_lib948_miseq_r0061_251bp_R2.fastq.gz	FASTQ;FASTQ	177907010	e8462bd83907bea8c7b815a20a4c2086	ftp.sra.ebi.ac.uk/vol1/err/ERR552/ERR552282	fasp.sra.ebi.ac.uk:/vol1/err/ERR552/ERR552282	ftp.sra.ebi.ac.uk/vol1/err/ERR552/ERR552282	7538-03		WGS of MTBC isolates		2014-06-30
ERR552308	ERP008667	SAMEA2534557	ERS457959	ERX511377	PRJEB7727	ERA323280	1494075	Mycobacterium tuberculosis complex sp.	ILLUMINA	Illumina MiSeq	10205-03_lib915_miseq_r0059_251bp	700	PAIRED	WGS	GENOMIC	unspecified	195752	96228368	FORSCHUNGSZENTRUM BORSTEL;FZB	2015-06-22	2018-11-16	Illumina MiSeq paired end sequencing: 10205-03_lib915_miseq_r0059_251bp	Whole Genome Sequencing of Mycobacterium tuberculosis complex isolates from Sierra Leone	ena-STUDY-FZB-13-11-2014-14:04:40:057-939	10205-03_lib915_miseq_r0059_251bp	10205-03_lib915_miseq_r0059_251bp	30181704;36132690	ce36b1242c14a126e38840c6aec70bcf;57474655362af112d26be098466fbfbb	ftp.sra.ebi.ac.uk/vol1/fastq/ERR552/ERR552308/ERR552308_1.fastq.gz;ftp.sra.ebi.ac.uk/vol1/fastq/ERR552/ERR552308/ERR552308_2.fastq.gz	fasp.sra.ebi.ac.uk:/vol1/fastq/ERR552/ERR552308/ERR552308_1.fastq.gz;fasp.sra.ebi.ac.uk:/vol1/fastq/ERR552/ERR552308/ERR552308_2.fastq.gz	ftp.sra.ebi.ac.uk/vol1/fastq/ERR552/ERR552308/ERR552308_1.fastq.gz;ftp.sra.ebi.ac.uk/vol1/fastq/ERR552/ERR552308/ERR552308_2.fastq.gz	29551071;35478593	8b99c13ebe0c18666d94dfa109832548;43a10b10266487937ab77ff52dc6350f	ftp.sra.ebi.ac.uk/vol1/run/ERR552/ERR552308/10205-03_lib915_miseq_r0059_251bp_R1.fastq.gz;ftp.sra.ebi.ac.uk/vol1/run/ERR552/ERR552308/10205-03_lib915_miseq_r0059_251bp_R2.fastq.gz	fasp.sra.ebi.ac.uk:/vol1/run/ERR552/ERR552308/10205-03_lib915_miseq_r0059_251bp_R1.fastq.gz;fasp.sra.ebi.ac.uk:/vol1/run/ERR552/ERR552308/10205-03_lib915_miseq_r0059_251bp_R2.fastq.gz	ftp.sra.ebi.ac.uk/vol1/run/ERR552/ERR552308/10205-03_lib915_miseq_r0059_251bp_R1.fastq.gz;ftp.sra.ebi.ac.uk/vol1/run/ERR552/ERR552308/10205-03_lib915_miseq_r0059_251bp_R2.fastq.gz	FASTQ;FASTQ	52954210	07e25599d10e97e44fbbd38705912989	ftp.sra.ebi.ac.uk/vol1/err/ERR552/ERR552308	fasp.sra.ebi.ac.uk:/vol1/err/ERR552/ERR552308	ftp.sra.ebi.ac.uk/vol1/err/ERR552/ERR552308	10205-03		WGS of MTBC isolates		2014-06-30
ERR552427	ERP008667	SAMEA2534641	ERS458043	ERX511496	PRJEB7727	ERA323280	1494075	Mycobacterium tuberculosis complex sp.	ILLUMINA	Illumina MiSeq	8868-03_lib950_miseq_r0061_251bp	700	PAIRED	WGS	GENOMIC	unspecified	622361	304668308	FORSCHUNGSZENTRUM BORSTEL;FZB	2015-06-22	2018-11-16	Illumina MiSeq paired end sequencing: 8868-03_lib950_miseq_r0061_251bp	Whole Genome Sequencing of Mycobacterium tuberculosis complex isolates from Sierra Leone	ena-STUDY-FZB-13-11-2014-14:04:40:057-939	8868-03_lib950_miseq_r0061_251bp	8868-03_lib950_miseq_r0061_251bp	111740070;126896390	1da29649377d5a09fdcbb7c00f673173;2487de045396e36942cbd5450805c5b0	ftp.sra.ebi.ac.uk/vol1/fastq/ERR552/ERR552427/ERR552427_1.fastq.gz;ftp.sra.ebi.ac.uk/vol1/fastq/ERR552/ERR552427/ERR552427_2.fastq.gz	fasp.sra.ebi.ac.uk:/vol1/fastq/ERR552/ERR552427/ERR552427_1.fastq.gz;fasp.sra.ebi.ac.uk:/vol1/fastq/ERR552/ERR552427/ERR552427_2.fastq.gz	ftp.sra.ebi.ac.uk/vol1/fastq/ERR552/ERR552427/ERR552427_1.fastq.gz;ftp.sra.ebi.ac.uk/vol1/fastq/ERR552/ERR552427/ERR552427_2.fastq.gz	109653155;124748558	2451ee9839bf5b52be5529344a895e86;f2792efdb3d8e6deed90677c99ea9347	ftp.sra.ebi.ac.uk/vol1/run/ERR552/ERR552427/8868-03_lib950_miseq_r0061_251bp_R1.fastq.gz;ftp.sra.ebi.ac.uk/vol1/run/ERR552/ERR552427/8868-03_lib950_miseq_r0061_251bp_R2.fastq.gz	fasp.sra.ebi.ac.uk:/vol1/run/ERR552/ERR552427/8868-03_lib950_miseq_r0061_251bp_R1.fastq.gz;fasp.sra.ebi.ac.uk:/vol1/run/ERR552/ERR552427/8868-03_lib950_miseq_r0061_251bp_R2.fastq.gz	ftp.sra.ebi.ac.uk/vol1/run/ERR552/ERR552427/8868-03_lib950_miseq_r0061_251bp_R1.fastq.gz;ftp.sra.ebi.ac.uk/vol1/run/ERR552/ERR552427/8868-03_lib950_miseq_r0061_251bp_R2.fastq.gz	FASTQ;FASTQ	194113958	e176fc574f873df1bef2658264b5c728	ftp.sra.ebi.ac.uk/vol1/err/ERR552/ERR552427	fasp.sra.ebi.ac.uk:/vol1/err/ERR552/ERR552427	ftp.sra.ebi.ac.uk/vol1/err/ERR552/ERR552427	8868-03		WGS of MTBC isolates		2014-06-30
ERR552647	ERP008667	SAMEA2534794	ERS458196	ERX511716	PRJEB7727	ERA323280	1494075	Mycobacterium tuberculosis complex sp.	ILLUMINA	Illumina MiSeq	6640-04_lib929_miseq_r0060_251bp	700	PAIRED	WGS	GENOMIC	unspecified	692960	338509295	FORSCHUNGSZENTRUM BORSTEL;FZB	2015-06-22	2018-11-16	Illumina MiSeq paired end sequencing: 6640-04_lib929_miseq_r0060_251bp	Whole Genome Sequencing of Mycobacterium tuberculosis complex isolates from Sierra Leone	ena-STUDY-FZB-13-11-2014-14:04:40:057-939	6640-04_lib929_miseq_r0060_251bp	6640-04_lib929_miseq_r0060_251bp	126987767;149806706	f2f442b1e294977859f0cad4d02a4ae5;73afa57dfa0d2b80c797946ef4b2465f	ftp.sra.ebi.ac.uk/vol1/fastq/ERR552/ERR552647/ERR552647_1.fastq.gz;ftp.sra.ebi.ac.uk/vol1/fastq/ERR552/ERR552647/ERR552647_2.fastq.gz	fasp.sra.ebi.ac.uk:/vol1/fastq/ERR552/ERR552647/ERR552647_1.fastq.gz;fasp.sra.ebi.ac.uk:/vol1/fastq/ERR552/ERR552647/ERR552647_2.fastq.gz	ftp.sra.ebi.ac.uk/vol1/fastq/ERR552/ERR552647/ERR552647_1.fastq.gz;ftp.sra.ebi.ac.uk/vol1/fastq/ERR552/ERR552647/ERR552647_2.fastq.gz	124652032;147361071	15bee7bf62fe2916a02cec8c38343f01;87a7d00a34598a22de5486a9c3333555	ftp.sra.ebi.ac.uk/vol1/run/ERR552/ERR552647/6640-04_lib929_miseq_r0060_251bp_R1.fastq.gz;ftp.sra.ebi.ac.uk/vol1/run/ERR552/ERR552647/6640-04_lib929_miseq_r0060_251bp_R2.fastq.gz	fasp.sra.ebi.ac.uk:/vol1/run/ERR552/ERR552647/6640-04_lib929_miseq_r0060_251bp_R1.fastq.gz;fasp.sra.ebi.ac.uk:/vol1/run/ERR552/ERR552647/6640-04_lib929_miseq_r0060_251bp_R2.fastq.gz	ftp.sra.ebi.ac.uk/vol1/run/ERR552/ERR552647/6640-04_lib929_miseq_r0060_251bp_R1.fastq.gz;ftp.sra.ebi.ac.uk/vol1/run/ERR552/ERR552647/6640-04_lib929_miseq_r0060_251bp_R2.fastq.gz	FASTQ;FASTQ	227736787	c9ea1b1d922ec6aaa61223154b662283	ftp.sra.ebi.ac.uk/vol1/err/ERR552/ERR552647	fasp.sra.ebi.ac.uk:/vol1/err/ERR552/ERR552647	ftp.sra.ebi.ac.uk/vol1/err/ERR552/ERR552647	6640-04		WGS of MTBC isolates		2014-06-30
ERR552662	ERP008667	SAMEA2534807	ERS458209	ERX511731	PRJEB7727	ERA323280	1494075	Mycobacterium tuberculosis complex sp.	ILLUMINA	Illumina MiSeq	1324-04_lib931_miseq_r0060_251bp	700	PAIRED	WGS	GENOMIC	unspecified	1384633	661384138	FORSCHUNGSZENTRUM BORSTEL;FZB	2015-06-22	2018-11-16	Illumina MiSeq paired end sequencing: 1324-04_lib931_miseq_r0060_251bp	Whole Genome Sequencing of Mycobacterium tuberculosis complex isolates from Sierra Leone	ena-STUDY-FZB-13-11-2014-14:04:40:057-939	1324-04_lib931_miseq_r0060_251bp	1324-04_lib931_miseq_r0060_251bp	244308688;275214609	f0c71147b58f278ae5eb1a18219e8e45;f664101278ccd67a67d84747480a18a9	ftp.sra.ebi.ac.uk/vol1/fastq/ERR552/ERR552662/ERR552662_1.fastq.gz;ftp.sra.ebi.ac.uk/vol1/fastq/ERR552/ERR552662/ERR552662_2.fastq.gz	fasp.sra.ebi.ac.uk:/vol1/fastq/ERR552/ERR552662/ERR552662_1.fastq.gz;fasp.sra.ebi.ac.uk:/vol1/fastq/ERR552/ERR552662/ERR552662_2.fastq.gz	ftp.sra.ebi.ac.uk/vol1/fastq/ERR552/ERR552662/ERR552662_1.fastq.gz;ftp.sra.ebi.ac.uk/vol1/fastq/ERR552/ERR552662/ERR552662_2.fastq.gz	239616799;270386324	eff5902c8db66b0a6f65a9d8cca49ca6;6a9dfb9c279f7eb76bb249ce3f553ab9	ftp.sra.ebi.ac.uk/vol1/run/ERR552/ERR552662/1324-04_lib931_miseq_r0060_251bp_R1.fastq.gz;ftp.sra.ebi.ac.uk/vol1/run/ERR552/ERR552662/1324-04_lib931_miseq_r0060_251bp_R2.fastq.gz	fasp.sra.ebi.ac.uk:/vol1/run/ERR552/ERR552662/1324-04_lib931_miseq_r0060_251bp_R1.fastq.gz;fasp.sra.ebi.ac.uk:/vol1/run/ERR552/ERR552662/1324-04_lib931_miseq_r0060_251bp_R2.fastq.gz	ftp.sra.ebi.ac.uk/vol1/run/ERR552/ERR552662/1324-04_lib931_miseq_r0060_251bp_R1.fastq.gz;ftp.sra.ebi.ac.uk/vol1/run/ERR552/ERR552662/1324-04_lib931_miseq_r0060_251bp_R2.fastq.gz	FASTQ;FASTQ	422290901	08528b68d75de5b3c4983d3b37024cd0	ftp.sra.ebi.ac.uk/vol1/err/ERR552/ERR552662	fasp.sra.ebi.ac.uk:/vol1/err/ERR552/ERR552662	ftp.sra.ebi.ac.uk/vol1/err/ERR552/ERR552662	1324-04		WGS of MTBC isolates		2014-06-30
ERR552707	ERP008667	SAMEA2534839	ERS458241	ERX511776	PRJEB7727	ERA323280	1494075	Mycobacterium tuberculosis complex sp.	ILLUMINA	Illumina MiSeq	11822-03_lib903_miseq_r0058_251bp	700	PAIRED	WGS	GENOMIC	unspecified	885960	435479136	FORSCHUNGSZENTRUM BORSTEL;FZB	2015-06-22	2018-11-16	Illumina MiSeq paired end sequencing: 11822-03_lib903_miseq_r0058_251bp	Whole Genome Sequencing of Mycobacterium tuberculosis complex isolates from Sierra Leone	ena-STUDY-FZB-13-11-2014-14:04:40:057-939	11822-03_lib903_miseq_r0058_251bp	11822-03_lib903_miseq_r0058_251bp	155824705;182455277	db82b8ff6e79c18960aeb8e1380912b4;4fa90b090e3cbbc3f005f17e5dd7dbad	ftp.sra.ebi.ac.uk/vol1/fastq/ERR552/ERR552707/ERR552707_1.fastq.gz;ftp.sra.ebi.ac.uk/vol1/fastq/ERR552/ERR552707/ERR552707_2.fastq.gz	fasp.sra.ebi.ac.uk:/vol1/fastq/ERR552/ERR552707/ERR552707_1.fastq.gz;fasp.sra.ebi.ac.uk:/vol1/fastq/ERR552/ERR552707/ERR552707_2.fastq.gz	ftp.sra.ebi.ac.uk/vol1/fastq/ERR552/ERR552707/ERR552707_1.fastq.gz;ftp.sra.ebi.ac.uk/vol1/fastq/ERR552/ERR552707/ERR552707_2.fastq.gz	152898655;179445323	d8c817aee0201910bdd26e625525f03e;cde47e57ccdde5a214a810ba99cb41e4	ftp.sra.ebi.ac.uk/vol1/run/ERR552/ERR552707/11822-03_lib903_miseq_r0058_251bp_R1.fastq.gz;ftp.sra.ebi.ac.uk/vol1/run/ERR552/ERR552707/11822-03_lib903_miseq_r0058_251bp_R2.fastq.gz	fasp.sra.ebi.ac.uk:/vol1/run/ERR552/ERR552707/11822-03_lib903_miseq_r0058_251bp_R1.fastq.gz;fasp.sra.ebi.ac.uk:/vol1/run/ERR552/ERR552707/11822-03_lib903_miseq_r0058_251bp_R2.fastq.gz	ftp.sra.ebi.ac.uk/vol1/run/ERR552/ERR552707/11822-03_lib903_miseq_r0058_251bp_R1.fastq.gz;ftp.sra.ebi.ac.uk/vol1/run/ERR552/ERR552707/11822-03_lib903_miseq_r0058_251bp_R2.fastq.gz	FASTQ;FASTQ	275106165	4b99dec6e23521907bdef7f36f2777a8	ftp.sra.ebi.ac.uk/vol1/err/ERR552/ERR552707	fasp.sra.ebi.ac.uk:/vol1/err/ERR552/ERR552707	ftp.sra.ebi.ac.uk/vol1/err/ERR552/ERR552707	11822-03		WGS of MTBC isolates		2014-06-30
ERR552729	ERP008667	SAMEA2534857	ERS458259	ERX511798	PRJEB7727	ERA323280	1494075	Mycobacterium tuberculosis complex sp.	ILLUMINA	Illumina MiSeq	3154-04_lib905_miseq_r0058_251bp	700	PAIRED	WGS	GENOMIC	unspecified	1329560	646605800	FORSCHUNGSZENTRUM BORSTEL;FZB	2015-06-22	2018-11-16	Illumina MiSeq paired end sequencing: 3154-04_lib905_miseq_r0058_251bp	Whole Genome Sequencing of Mycobacterium tuberculosis complex isolates from Sierra Leone	ena-STUDY-FZB-13-11-2014-14:04:40:057-939	3154-04_lib905_miseq_r0058_251bp	3154-04_lib905_miseq_r0058_251bp	227998062;276664096	2bb73ae9a136ce5c2a6ddf97d614a5ec;9824aacc325f5bd76062ef09e4e6a28e	ftp.sra.ebi.ac.uk/vol1/fastq/ERR552/ERR552729/ERR552729_1.fastq.gz;ftp.sra.ebi.ac.uk/vol1/fastq/ERR552/ERR552729/ERR552729_2.fastq.gz	fasp.sra.ebi.ac.uk:/vol1/fastq/ERR552/ERR552729/ERR552729_1.fastq.gz;fasp.sra.ebi.ac.uk:/vol1/fastq/ERR552/ERR552729/ERR552729_2.fastq.gz	ftp.sra.ebi.ac.uk/vol1/fastq/ERR552/ERR552729/ERR552729_1.fastq.gz;ftp.sra.ebi.ac.uk/vol1/fastq/ERR552/ERR552729/ERR552729_2.fastq.gz	223584062;272078374	3d51f9b51cc2907c79054a55abfc5c38;180a4ec317c10e9d731590d127d40ead	ftp.sra.ebi.ac.uk/vol1/run/ERR552/ERR552729/3154-04_lib905_miseq_r0058_251bp_R1.fastq.gz;ftp.sra.ebi.ac.uk/vol1/run/ERR552/ERR552729/3154-04_lib905_miseq_r0058_251bp_R2.fastq.gz	fasp.sra.ebi.ac.uk:/vol1/run/ERR552/ERR552729/3154-04_lib905_miseq_r0058_251bp_R1.fastq.gz;fasp.sra.ebi.ac.uk:/vol1/run/ERR552/ERR552729/3154-04_lib905_miseq_r0058_251bp_R2.fastq.gz	ftp.sra.ebi.ac.uk/vol1/run/ERR552/ERR552729/3154-04_lib905_miseq_r0058_251bp_R1.fastq.gz;ftp.sra.ebi.ac.uk/vol1/run/ERR552/ERR552729/3154-04_lib905_miseq_r0058_251bp_R2.fastq.gz	FASTQ;FASTQ	412044401	d5a8d84e2c251e427d1c4d0005c634e8	ftp.sra.ebi.ac.uk/vol1/err/ERR552/ERR552729	fasp.sra.ebi.ac.uk:/vol1/err/ERR552/ERR552729	ftp.sra.ebi.ac.uk/vol1/err/ERR552/ERR552729	3154-04		WGS of MTBC isolates		2014-06-30
ERR552799	ERP008667	SAMEA2534913	ERS458315	ERX511868	PRJEB7727	ERA323280	1494075	Mycobacterium tuberculosis complex sp.	ILLUMINA	Illumina MiSeq	3491-04_lib897_miseq_r0058_251bp	700	PAIRED	WGS	GENOMIC	unspecified	419555	205228918	FORSCHUNGSZENTRUM BORSTEL;FZB	2015-06-22	2018-11-16	Illumina MiSeq paired end sequencing: 3491-04_lib897_miseq_r0058_251bp	Whole Genome Sequencing of Mycobacterium tuberculosis complex isolates from Sierra Leone	ena-STUDY-FZB-13-11-2014-14:04:40:057-939	3491-04_lib897_miseq_r0058_251bp	3491-04_lib897_miseq_r0058_251bp	83822353;83382660	3c2eeb6d5685e1927577250c65f50a2d;7b2602c2f33d7b8e8f5cf4e88fde3361	ftp.sra.ebi.ac.uk/vol1/fastq/ERR552/ERR552799/ERR552799_1.fastq.gz;ftp.sra.ebi.ac.uk/vol1/fastq/ERR552/ERR552799/ERR552799_2.fastq.gz	fasp.sra.ebi.ac.uk:/vol1/fastq/ERR552/ERR552799/ERR552799_1.fastq.gz;fasp.sra.ebi.ac.uk:/vol1/fastq/ERR552/ERR552799/ERR552799_2.fastq.gz	ftp.sra.ebi.ac.uk/vol1/fastq/ERR552/ERR552799/ERR552799_1.fastq.gz;ftp.sra.ebi.ac.uk/vol1/fastq/ERR552/ERR552799/ERR552799_2.fastq.gz	82384132;81945220	23a589171be298addcc9be68ce2cdf15;7ec97490c9f98158c377fe4b9d71b453	ftp.sra.ebi.ac.uk/vol1/run/ERR552/ERR552799/3491-04_lib897_miseq_r0058_251bp_R1.fastq.gz;ftp.sra.ebi.ac.uk/vol1/run/ERR552/ERR552799/3491-04_lib897_miseq_r0058_251bp_R2.fastq.gz	fasp.sra.ebi.ac.uk:/vol1/run/ERR552/ERR552799/3491-04_lib897_miseq_r0058_251bp_R1.fastq.gz;fasp.sra.ebi.ac.uk:/vol1/run/ERR552/ERR552799/3491-04_lib897_miseq_r0058_251bp_R2.fastq.gz	ftp.sra.ebi.ac.uk/vol1/run/ERR552/ERR552799/3491-04_lib897_miseq_r0058_251bp_R1.fastq.gz;ftp.sra.ebi.ac.uk/vol1/run/ERR552/ERR552799/3491-04_lib897_miseq_r0058_251bp_R2.fastq.gz	FASTQ;FASTQ	135950230	1f34a6c820ecae8b490026a162977028	ftp.sra.ebi.ac.uk/vol1/err/ERR552/ERR552799	fasp.sra.ebi.ac.uk:/vol1/err/ERR552/ERR552799	ftp.sra.ebi.ac.uk/vol1/err/ERR552/ERR552799	3491-04		WGS of MTBC isolates		2014-06-30
ERR552800	ERP008667	SAMEA2534913	ERS458315	ERX511869	PRJEB7727	ERA323280	1494075	Mycobacterium tuberculosis complex sp.	ILLUMINA	Illumina MiSeq	3491-04_lib897_miseq_r0066_251bp	700	PAIRED	WGS	GENOMIC	unspecified	383851	187644021	FORSCHUNGSZENTRUM BORSTEL;FZB	2015-06-22	2018-11-16	Illumina MiSeq paired end sequencing: 3491-04_lib897_miseq_r0066_251bp	Whole Genome Sequencing of Mycobacterium tuberculosis complex isolates from Sierra Leone	ena-STUDY-FZB-13-11-2014-14:04:40:057-939	3491-04_lib897_miseq_r0066_251bp	3491-04_lib897_miseq_r0066_251bp	78140981;77690583	9362bc9b1422a336091764b04ef2ff86;567ec2027bfc4aa4cb6035645a7ad7a4	ftp.sra.ebi.ac.uk/vol1/fastq/ERR552/ERR552800/ERR552800_1.fastq.gz;ftp.sra.ebi.ac.uk/vol1/fastq/ERR552/ERR552800/ERR552800_2.fastq.gz	fasp.sra.ebi.ac.uk:/vol1/fastq/ERR552/ERR552800/ERR552800_1.fastq.gz;fasp.sra.ebi.ac.uk:/vol1/fastq/ERR552/ERR552800/ERR552800_2.fastq.gz	ftp.sra.ebi.ac.uk/vol1/fastq/ERR552/ERR552800/ERR552800_1.fastq.gz;ftp.sra.ebi.ac.uk/vol1/fastq/ERR552/ERR552800/ERR552800_2.fastq.gz	76820254;76369926	58b959e6bf73badf28d38fb466f1460f;f7fe54266e451a2a9153873592e96fc8	ftp.sra.ebi.ac.uk/vol1/run/ERR552/ERR552800/3491-04_lib897_miseq_r0066_251bp_R1.fastq.gz;ftp.sra.ebi.ac.uk/vol1/run/ERR552/ERR552800/3491-04_lib897_miseq_r0066_251bp_R2.fastq.gz	fasp.sra.ebi.ac.uk:/vol1/run/ERR552/ERR552800/3491-04_lib897_miseq_r0066_251bp_R1.fastq.gz;fasp.sra.ebi.ac.uk:/vol1/run/ERR552/ERR552800/3491-04_lib897_miseq_r0066_251bp_R2.fastq.gz	ftp.sra.ebi.ac.uk/vol1/run/ERR552/ERR552800/3491-04_lib897_miseq_r0066_251bp_R1.fastq.gz;ftp.sra.ebi.ac.uk/vol1/run/ERR552/ERR552800/3491-04_lib897_miseq_r0066_251bp_R2.fastq.gz	FASTQ;FASTQ	127091844	d3c3920c234f9a4361f606152e63a2c1	ftp.sra.ebi.ac.uk/vol1/err/ERR552/ERR552800	fasp.sra.ebi.ac.uk:/vol1/err/ERR552/ERR552800	ftp.sra.ebi.ac.uk/vol1/err/ERR552/ERR552800	3491-04		WGS of MTBC isolates		2014-06-30
ERR552836	ERP008667	SAMEA2534939	ERS458341	ERX511905	PRJEB7727	ERA323280	1494075	Mycobacterium tuberculosis complex sp.	ILLUMINA	Illumina MiSeq	3496-04_lib906_miseq_r0058_251bp	700	PAIRED	WGS	GENOMIC	unspecified	1038301	506920314	FORSCHUNGSZENTRUM BORSTEL;FZB	2015-06-22	2018-11-16	Illumina MiSeq paired end sequencing: 3496-04_lib906_miseq_r0058_251bp	Whole Genome Sequencing of Mycobacterium tuberculosis complex isolates from Sierra Leone	ena-STUDY-FZB-13-11-2014-14:04:40:057-939	3496-04_lib906_miseq_r0058_251bp	3496-04_lib906_miseq_r0058_251bp	179247096;206332933	9d3b2b79115274a81940761f88707b48;86f22781ac1d269f969c256a4a10012c	ftp.sra.ebi.ac.uk/vol1/fastq/ERR552/ERR552836/ERR552836_1.fastq.gz;ftp.sra.ebi.ac.uk/vol1/fastq/ERR552/ERR552836/ERR552836_2.fastq.gz	fasp.sra.ebi.ac.uk:/vol1/fastq/ERR552/ERR552836/ERR552836_1.fastq.gz;fasp.sra.ebi.ac.uk:/vol1/fastq/ERR552/ERR552836/ERR552836_2.fastq.gz	ftp.sra.ebi.ac.uk/vol1/fastq/ERR552/ERR552836/ERR552836_1.fastq.gz;ftp.sra.ebi.ac.uk/vol1/fastq/ERR552/ERR552836/ERR552836_2.fastq.gz	175817992;202817798	aefd2432abd4adf83fd195d5efc81553;f1c8fc76b78af63cdbebfd421745fb09	ftp.sra.ebi.ac.uk/vol1/run/ERR552/ERR552836/3496-04_lib906_miseq_r0058_251bp_R1.fastq.gz;ftp.sra.ebi.ac.uk/vol1/run/ERR552/ERR552836/3496-04_lib906_miseq_r0058_251bp_R2.fastq.gz	fasp.sra.ebi.ac.uk:/vol1/run/ERR552/ERR552836/3496-04_lib906_miseq_r0058_251bp_R1.fastq.gz;fasp.sra.ebi.ac.uk:/vol1/run/ERR552/ERR552836/3496-04_lib906_miseq_r0058_251bp_R2.fastq.gz	ftp.sra.ebi.ac.uk/vol1/run/ERR552/ERR552836/3496-04_lib906_miseq_r0058_251bp_R1.fastq.gz;ftp.sra.ebi.ac.uk/vol1/run/ERR552/ERR552836/3496-04_lib906_miseq_r0058_251bp_R2.fastq.gz	FASTQ;FASTQ	312138801	8b8f4aa3f10118b8625f243ba8af4b54	ftp.sra.ebi.ac.uk/vol1/err/ERR552/ERR552836	fasp.sra.ebi.ac.uk:/vol1/err/ERR552/ERR552836	ftp.sra.ebi.ac.uk/vol1/err/ERR552/ERR552836	3496-04		WGS of MTBC isolates		2014-06-30
ERR552879	ERP008667	SAMEA2534975	ERS458377	ERX511948	PRJEB7727	ERA323280	1494075	Mycobacterium tuberculosis complex sp.	ILLUMINA	Illumina MiSeq	11097-03_lib933_miseq_r0061_251bp	700	PAIRED	WGS	GENOMIC	unspecified	1472011	703895709	FORSCHUNGSZENTRUM BORSTEL;FZB	2015-06-22	2018-11-16	Illumina MiSeq paired end sequencing: 11097-03_lib933_miseq_r0061_251bp	Whole Genome Sequencing of Mycobacterium tuberculosis complex isolates from Sierra Leone	ena-STUDY-FZB-13-11-2014-14:04:40:057-939	11097-03_lib933_miseq_r0061_251bp	11097-03_lib933_miseq_r0061_251bp	261594007;291532303	236cbbf67e1b1912f166841d05d5c0a7;eb8cc40c1d63883176181cd266e6a987	ftp.sra.ebi.ac.uk/vol1/fastq/ERR552/ERR552879/ERR552879_1.fastq.gz;ftp.sra.ebi.ac.uk/vol1/fastq/ERR552/ERR552879/ERR552879_2.fastq.gz	fasp.sra.ebi.ac.uk:/vol1/fastq/ERR552/ERR552879/ERR552879_1.fastq.gz;fasp.sra.ebi.ac.uk:/vol1/fastq/ERR552/ERR552879/ERR552879_2.fastq.gz	ftp.sra.ebi.ac.uk/vol1/fastq/ERR552/ERR552879/ERR552879_1.fastq.gz;ftp.sra.ebi.ac.uk/vol1/fastq/ERR552/ERR552879/ERR552879_2.fastq.gz	256596247;286405585	2586578cdbe3069f6373de024c04c529;668f0d41647e346ff9955cd6ece90a15	ftp.sra.ebi.ac.uk/vol1/run/ERR552/ERR552879/11097-03_lib933_miseq_r0061_251bp_R1.fastq.gz;ftp.sra.ebi.ac.uk/vol1/run/ERR552/ERR552879/11097-03_lib933_miseq_r0061_251bp_R2.fastq.gz	fasp.sra.ebi.ac.uk:/vol1/run/ERR552/ERR552879/11097-03_lib933_miseq_r0061_251bp_R1.fastq.gz;fasp.sra.ebi.ac.uk:/vol1/run/ERR552/ERR552879/11097-03_lib933_miseq_r0061_251bp_R2.fastq.gz	ftp.sra.ebi.ac.uk/vol1/run/ERR552/ERR552879/11097-03_lib933_miseq_r0061_251bp_R1.fastq.gz;ftp.sra.ebi.ac.uk/vol1/run/ERR552/ERR552879/11097-03_lib933_miseq_r0061_251bp_R2.fastq.gz	FASTQ;FASTQ	450230286	3065fe58d437de5b623f7fcc38c6a259	ftp.sra.ebi.ac.uk/vol1/err/ERR552/ERR552879	fasp.sra.ebi.ac.uk:/vol1/err/ERR552/ERR552879	ftp.sra.ebi.ac.uk/vol1/err/ERR552/ERR552879	11097-03		WGS of MTBC isolates		2014-06-30
ERR552935	ERP008667	SAMEA2535012	ERS458414	ERX512004	PRJEB7727	ERA323280	1494075	Mycobacterium tuberculosis complex sp.	ILLUMINA	Illumina MiSeq	5685-04_lib945_miseq_r0060_251bp	700	PAIRED	WGS	GENOMIC	unspecified	1564360	712773607	FORSCHUNGSZENTRUM BORSTEL;FZB	2015-06-22	2018-11-16	Illumina MiSeq paired end sequencing: 5685-04_lib945_miseq_r0060_251bp	Whole Genome Sequencing of Mycobacterium tuberculosis complex isolates from Sierra Leone	ena-STUDY-FZB-13-11-2014-14:04:40:057-939	5685-04_lib945_miseq_r0060_251bp	5685-04_lib945_miseq_r0060_251bp	260921306;281408411	7c1a262935e9a5fbb3def12c8e786637;9452634431d459fe3459ff4e687b728d	ftp.sra.ebi.ac.uk/vol1/fastq/ERR552/ERR552935/ERR552935_1.fastq.gz;ftp.sra.ebi.ac.uk/vol1/fastq/ERR552/ERR552935/ERR552935_2.fastq.gz	fasp.sra.ebi.ac.uk:/vol1/fastq/ERR552/ERR552935/ERR552935_1.fastq.gz;fasp.sra.ebi.ac.uk:/vol1/fastq/ERR552/ERR552935/ERR552935_2.fastq.gz	ftp.sra.ebi.ac.uk/vol1/fastq/ERR552/ERR552935/ERR552935_1.fastq.gz;ftp.sra.ebi.ac.uk/vol1/fastq/ERR552/ERR552935/ERR552935_2.fastq.gz	255712290;276103660	44be4ce328235bdbf4e768536d8888ac;27db2f3173a28e8a3e8d4a1d4ebcd36a	ftp.sra.ebi.ac.uk/vol1/run/ERR552/ERR552935/5685-04_lib945_miseq_r0060_251bp_R1.fastq.gz;ftp.sra.ebi.ac.uk/vol1/run/ERR552/ERR552935/5685-04_lib945_miseq_r0060_251bp_R2.fastq.gz	fasp.sra.ebi.ac.uk:/vol1/run/ERR552/ERR552935/5685-04_lib945_miseq_r0060_251bp_R1.fastq.gz;fasp.sra.ebi.ac.uk:/vol1/run/ERR552/ERR552935/5685-04_lib945_miseq_r0060_251bp_R2.fastq.gz	ftp.sra.ebi.ac.uk/vol1/run/ERR552/ERR552935/5685-04_lib945_miseq_r0060_251bp_R1.fastq.gz;ftp.sra.ebi.ac.uk/vol1/run/ERR552/ERR552935/5685-04_lib945_miseq_r0060_251bp_R2.fastq.gz	FASTQ;FASTQ	437922259	2904bda8dee8b7f0f3840d2af5e557f2	ftp.sra.ebi.ac.uk/vol1/err/ERR552/ERR552935	fasp.sra.ebi.ac.uk:/vol1/err/ERR552/ERR552935	ftp.sra.ebi.ac.uk/vol1/err/ERR552/ERR552935	5685-04		WGS of MTBC isolates		2014-06-30
ERR553000	ERP008667	SAMEA2535059	ERS458461	ERX512069	PRJEB7727	ERA323280	1494075	Mycobacterium tuberculosis complex sp.	ILLUMINA	Illumina MiSeq	8864-03_lib967_miseq_r0061_251bp	700	PAIRED	WGS	GENOMIC	unspecified	667907	326497902	FORSCHUNGSZENTRUM BORSTEL;FZB	2015-06-22	2018-11-16	Illumina MiSeq paired end sequencing: 8864-03_lib967_miseq_r0061_251bp	Whole Genome Sequencing of Mycobacterium tuberculosis complex isolates from Sierra Leone	ena-STUDY-FZB-13-11-2014-14:04:40:057-939	8864-03_lib967_miseq_r0061_251bp	8864-03_lib967_miseq_r0061_251bp	119689052;136949147	2660f1c1a1531e68450bfc14e38d439f;34c333ab002705c37d9e915bf61dead7	ftp.sra.ebi.ac.uk/vol1/fastq/ERR553/ERR553000/ERR553000_1.fastq.gz;ftp.sra.ebi.ac.uk/vol1/fastq/ERR553/ERR553000/ERR553000_2.fastq.gz	fasp.sra.ebi.ac.uk:/vol1/fastq/ERR553/ERR553000/ERR553000_1.fastq.gz;fasp.sra.ebi.ac.uk:/vol1/fastq/ERR553/ERR553000/ERR553000_2.fastq.gz	ftp.sra.ebi.ac.uk/vol1/fastq/ERR553/ERR553000/ERR553000_1.fastq.gz;ftp.sra.ebi.ac.uk/vol1/fastq/ERR553/ERR553000/ERR553000_2.fastq.gz	117484988;134690790	e4a330457375511bbefcf499bb771116;20c7336275a82675c170ecf7ab2e70ca	ftp.sra.ebi.ac.uk/vol1/run/ERR553/ERR553000/8864-03_lib967_miseq_r0061_251bp_R1.fastq.gz;ftp.sra.ebi.ac.uk/vol1/run/ERR553/ERR553000/8864-03_lib967_miseq_r0061_251bp_R2.fastq.gz	fasp.sra.ebi.ac.uk:/vol1/run/ERR553/ERR553000/8864-03_lib967_miseq_r0061_251bp_R1.fastq.gz;fasp.sra.ebi.ac.uk:/vol1/run/ERR553/ERR553000/8864-03_lib967_miseq_r0061_251bp_R2.fastq.gz	ftp.sra.ebi.ac.uk/vol1/run/ERR553/ERR553000/8864-03_lib967_miseq_r0061_251bp_R1.fastq.gz;ftp.sra.ebi.ac.uk/vol1/run/ERR553/ERR553000/8864-03_lib967_miseq_r0061_251bp_R2.fastq.gz	FASTQ;FASTQ	209038850	ec4dd3829d728f3d179fdf51fc46cae2	ftp.sra.ebi.ac.uk/vol1/err/ERR553/ERR553000	fasp.sra.ebi.ac.uk:/vol1/err/ERR553/ERR553000	ftp.sra.ebi.ac.uk/vol1/err/ERR553/ERR553000	8864-03		WGS of MTBC isolates		2014-06-30
ERR553009	ERP008667	SAMEA2535067	ERS458469	ERX512078	PRJEB7727	ERA323280	1494075	Mycobacterium tuberculosis complex sp.	ILLUMINA	Illumina MiSeq	1779-04_lib941_miseq_r0060_251bp	700	PAIRED	WGS	GENOMIC	unspecified	846207	413386348	FORSCHUNGSZENTRUM BORSTEL;FZB	2015-06-22	2018-11-16	Illumina MiSeq paired end sequencing: 1779-04_lib941_miseq_r0060_251bp	Whole Genome Sequencing of Mycobacterium tuberculosis complex isolates from Sierra Leone	ena-STUDY-FZB-13-11-2014-14:04:40:057-939	1779-04_lib941_miseq_r0060_251bp	1779-04_lib941_miseq_r0060_251bp	151462103;177997889	3adf92bafac112091cb178a61283a054;bc84161cdc0a8b0000cd85649950fde7	ftp.sra.ebi.ac.uk/vol1/fastq/ERR553/ERR553009/ERR553009_1.fastq.gz;ftp.sra.ebi.ac.uk/vol1/fastq/ERR553/ERR553009/ERR553009_2.fastq.gz	fasp.sra.ebi.ac.uk:/vol1/fastq/ERR553/ERR553009/ERR553009_1.fastq.gz;fasp.sra.ebi.ac.uk:/vol1/fastq/ERR553/ERR553009/ERR553009_2.fastq.gz	ftp.sra.ebi.ac.uk/vol1/fastq/ERR553/ERR553009/ERR553009_1.fastq.gz;ftp.sra.ebi.ac.uk/vol1/fastq/ERR553/ERR553009/ERR553009_2.fastq.gz	148619401;175026884	4682c04c241086281d18cfff1251b359;0aa38eb0a4970d47d59d9f13c414f87d	ftp.sra.ebi.ac.uk/vol1/run/ERR553/ERR553009/1779-04_lib941_miseq_r0060_251bp_R1.fastq.gz;ftp.sra.ebi.ac.uk/vol1/run/ERR553/ERR553009/1779-04_lib941_miseq_r0060_251bp_R2.fastq.gz	fasp.sra.ebi.ac.uk:/vol1/run/ERR553/ERR553009/1779-04_lib941_miseq_r0060_251bp_R1.fastq.gz;fasp.sra.ebi.ac.uk:/vol1/run/ERR553/ERR553009/1779-04_lib941_miseq_r0060_251bp_R2.fastq.gz	ftp.sra.ebi.ac.uk/vol1/run/ERR553/ERR553009/1779-04_lib941_miseq_r0060_251bp_R1.fastq.gz;ftp.sra.ebi.ac.uk/vol1/run/ERR553/ERR553009/1779-04_lib941_miseq_r0060_251bp_R2.fastq.gz	FASTQ;FASTQ	269092753	ff0fbf1f1dc1995dc1994ffe1ea9d381	ftp.sra.ebi.ac.uk/vol1/err/ERR553/ERR553009	fasp.sra.ebi.ac.uk:/vol1/err/ERR553/ERR553009	ftp.sra.ebi.ac.uk/vol1/err/ERR553/ERR553009	1779-04		WGS of MTBC isolates		2014-06-30
ERR553031	ERP008667	SAMEA2535082	ERS458484	ERX512100	PRJEB7727	ERA323280	1494075	Mycobacterium tuberculosis complex sp.	ILLUMINA	Illumina MiSeq	7000-03_lib913_miseq_r0070_251bp	700	PAIRED	WGS	GENOMIC	unspecified	321372	157455013	FORSCHUNGSZENTRUM BORSTEL;FZB	2015-06-22	2018-11-16	Illumina MiSeq paired end sequencing: 7000-03_lib913_miseq_r0070_251bp	Whole Genome Sequencing of Mycobacterium tuberculosis complex isolates from Sierra Leone	ena-STUDY-FZB-13-11-2014-14:04:40:057-939	7000-03_lib913_miseq_r0070_251bp	7000-03_lib913_miseq_r0070_251bp	55466877;63086384	3082f46584eabac34ce584b8863e4872;a6f4d4c71b06b0f23c4934bc428abfa2	ftp.sra.ebi.ac.uk/vol1/fastq/ERR553/ERR553031/ERR553031_1.fastq.gz;ftp.sra.ebi.ac.uk/vol1/fastq/ERR553/ERR553031/ERR553031_2.fastq.gz	fasp.sra.ebi.ac.uk:/vol1/fastq/ERR553/ERR553031/ERR553031_1.fastq.gz;fasp.sra.ebi.ac.uk:/vol1/fastq/ERR553/ERR553031/ERR553031_2.fastq.gz	ftp.sra.ebi.ac.uk/vol1/fastq/ERR553/ERR553031/ERR553031_1.fastq.gz;ftp.sra.ebi.ac.uk/vol1/fastq/ERR553/ERR553031/ERR553031_2.fastq.gz	54399154;61986470	dc29abe9b6b3a3969a55c5ccf7098c94;16835b2f31df4403f23d6c8d8afeca05	ftp.sra.ebi.ac.uk/vol1/run/ERR553/ERR553031/7000-03_lib913_miseq_r0070_251bp_R1.fastq.gz;ftp.sra.ebi.ac.uk/vol1/run/ERR553/ERR553031/7000-03_lib913_miseq_r0070_251bp_R2.fastq.gz	fasp.sra.ebi.ac.uk:/vol1/run/ERR553/ERR553031/7000-03_lib913_miseq_r0070_251bp_R1.fastq.gz;fasp.sra.ebi.ac.uk:/vol1/run/ERR553/ERR553031/7000-03_lib913_miseq_r0070_251bp_R2.fastq.gz	ftp.sra.ebi.ac.uk/vol1/run/ERR553/ERR553031/7000-03_lib913_miseq_r0070_251bp_R1.fastq.gz;ftp.sra.ebi.ac.uk/vol1/run/ERR553/ERR553031/7000-03_lib913_miseq_r0070_251bp_R2.fastq.gz	FASTQ;FASTQ	95748964	a7343ff89eb2a836401649f1456e6321	ftp.sra.ebi.ac.uk/vol1/err/ERR553/ERR553031	fasp.sra.ebi.ac.uk:/vol1/err/ERR553/ERR553031	ftp.sra.ebi.ac.uk/vol1/err/ERR553/ERR553031	7000-03		WGS of MTBC isolates		2014-06-30
ERR553032	ERP008667	SAMEA2535082	ERS458484	ERX512101	PRJEB7727	ERA323280	1494075	Mycobacterium tuberculosis complex sp.	ILLUMINA	Illumina MiSeq	7000-03_lib913_miseq_r0066_251bp	700	PAIRED	WGS	GENOMIC	unspecified	201816	99156770	FORSCHUNGSZENTRUM BORSTEL;FZB	2015-06-22	2018-11-16	Illumina MiSeq paired end sequencing: 7000-03_lib913_miseq_r0066_251bp	Whole Genome Sequencing of Mycobacterium tuberculosis complex isolates from Sierra Leone	ena-STUDY-FZB-13-11-2014-14:04:40:057-939	7000-03_lib913_miseq_r0066_251bp	7000-03_lib913_miseq_r0066_251bp	36477876;41480198	fba95ba811f47299370cd8d1c927bb8a;9251e5db9d2a744d493de8c0110640e8	ftp.sra.ebi.ac.uk/vol1/fastq/ERR553/ERR553032/ERR553032_1.fastq.gz;ftp.sra.ebi.ac.uk/vol1/fastq/ERR553/ERR553032/ERR553032_2.fastq.gz	fasp.sra.ebi.ac.uk:/vol1/fastq/ERR553/ERR553032/ERR553032_1.fastq.gz;fasp.sra.ebi.ac.uk:/vol1/fastq/ERR553/ERR553032/ERR553032_2.fastq.gz	ftp.sra.ebi.ac.uk/vol1/fastq/ERR553/ERR553032/ERR553032_1.fastq.gz;ftp.sra.ebi.ac.uk/vol1/fastq/ERR553/ERR553032/ERR553032_2.fastq.gz	35819029;40804008	a7086d99b4a3b7d7e18d757ecaa41b95;77ab2a67e9230d9907963585799f1b23	ftp.sra.ebi.ac.uk/vol1/run/ERR553/ERR553032/7000-03_lib913_miseq_r0066_251bp_R1.fastq.gz;ftp.sra.ebi.ac.uk/vol1/run/ERR553/ERR553032/7000-03_lib913_miseq_r0066_251bp_R2.fastq.gz	fasp.sra.ebi.ac.uk:/vol1/run/ERR553/ERR553032/7000-03_lib913_miseq_r0066_251bp_R1.fastq.gz;fasp.sra.ebi.ac.uk:/vol1/run/ERR553/ERR553032/7000-03_lib913_miseq_r0066_251bp_R2.fastq.gz	ftp.sra.ebi.ac.uk/vol1/run/ERR553/ERR553032/7000-03_lib913_miseq_r0066_251bp_R1.fastq.gz;ftp.sra.ebi.ac.uk/vol1/run/ERR553/ERR553032/7000-03_lib913_miseq_r0066_251bp_R2.fastq.gz	FASTQ;FASTQ	63363129	95e49dd9671bbc3f5ceea7e437dec1c1	ftp.sra.ebi.ac.uk/vol1/err/ERR553/ERR553032	fasp.sra.ebi.ac.uk:/vol1/err/ERR553/ERR553032	ftp.sra.ebi.ac.uk/vol1/err/ERR553/ERR553032	7000-03		WGS of MTBC isolates		2014-06-30
ERR553045	ERP008667	SAMEA2535095	ERS458497	ERX512114	PRJEB7727	ERA323280	1494075	Mycobacterium tuberculosis complex sp.	ILLUMINA	Illumina MiSeq	3156-04_lib926_miseq_r0059_251bp	700	PAIRED	WGS	GENOMIC	unspecified	187781	91922108	FORSCHUNGSZENTRUM BORSTEL;FZB	2015-06-22	2018-11-16	Illumina MiSeq paired end sequencing: 3156-04_lib926_miseq_r0059_251bp	Whole Genome Sequencing of Mycobacterium tuberculosis complex isolates from Sierra Leone	ena-STUDY-FZB-13-11-2014-14:04:40:057-939	3156-04_lib926_miseq_r0059_251bp	3156-04_lib926_miseq_r0059_251bp	29695942;36176995	b6c58baa9607cdc6c0f6a7a2a0d4e0ab;93fffc6c423cbe2a00c4edb8576335aa	ftp.sra.ebi.ac.uk/vol1/fastq/ERR553/ERR553045/ERR553045_1.fastq.gz;ftp.sra.ebi.ac.uk/vol1/fastq/ERR553/ERR553045/ERR553045_2.fastq.gz	fasp.sra.ebi.ac.uk:/vol1/fastq/ERR553/ERR553045/ERR553045_1.fastq.gz;fasp.sra.ebi.ac.uk:/vol1/fastq/ERR553/ERR553045/ERR553045_2.fastq.gz	ftp.sra.ebi.ac.uk/vol1/fastq/ERR553/ERR553045/ERR553045_1.fastq.gz;ftp.sra.ebi.ac.uk/vol1/fastq/ERR553/ERR553045/ERR553045_2.fastq.gz	29095027;35553504	bdf4d815db5d2c0284d7a1a50f2b6186;13f759481b0665b3165b3241bfdc490c	ftp.sra.ebi.ac.uk/vol1/run/ERR553/ERR553045/3156-04_lib926_miseq_r0059_251bp_R1.fastq.gz;ftp.sra.ebi.ac.uk/vol1/run/ERR553/ERR553045/3156-04_lib926_miseq_r0059_251bp_R2.fastq.gz	fasp.sra.ebi.ac.uk:/vol1/run/ERR553/ERR553045/3156-04_lib926_miseq_r0059_251bp_R1.fastq.gz;fasp.sra.ebi.ac.uk:/vol1/run/ERR553/ERR553045/3156-04_lib926_miseq_r0059_251bp_R2.fastq.gz	ftp.sra.ebi.ac.uk/vol1/run/ERR553/ERR553045/3156-04_lib926_miseq_r0059_251bp_R1.fastq.gz;ftp.sra.ebi.ac.uk/vol1/run/ERR553/ERR553045/3156-04_lib926_miseq_r0059_251bp_R2.fastq.gz	FASTQ;FASTQ	52957781	8e18f32bfdfd8cea203bb957bd6da765	ftp.sra.ebi.ac.uk/vol1/err/ERR553/ERR553045	fasp.sra.ebi.ac.uk:/vol1/err/ERR553/ERR553045	ftp.sra.ebi.ac.uk/vol1/err/ERR553/ERR553045	3156-04		WGS of MTBC isolates		2014-06-30
ERR553047	ERP008667	SAMEA2535095	ERS458497	ERX512116	PRJEB7727	ERA323280	1494075	Mycobacterium tuberculosis complex sp.	ILLUMINA	Illumina MiSeq	3156-04_lib926_miseq_r0066_251bp	700	PAIRED	WGS	GENOMIC	unspecified	123862	61329782	FORSCHUNGSZENTRUM BORSTEL;FZB	2015-06-22	2018-11-16	Illumina MiSeq paired end sequencing: 3156-04_lib926_miseq_r0066_251bp	Whole Genome Sequencing of Mycobacterium tuberculosis complex isolates from Sierra Leone	ena-STUDY-FZB-13-11-2014-14:04:40:057-939	3156-04_lib926_miseq_r0066_251bp	3156-04_lib926_miseq_r0066_251bp	23120068;27071419	7ce2e86115711331575f22c094539a7e;5b6d8e28645d1068e15ba2658d137694	ftp.sra.ebi.ac.uk/vol1/fastq/ERR553/ERR553047/ERR553047_1.fastq.gz;ftp.sra.ebi.ac.uk/vol1/fastq/ERR553/ERR553047/ERR553047_2.fastq.gz	fasp.sra.ebi.ac.uk:/vol1/fastq/ERR553/ERR553047/ERR553047_1.fastq.gz;fasp.sra.ebi.ac.uk:/vol1/fastq/ERR553/ERR553047/ERR553047_2.fastq.gz	ftp.sra.ebi.ac.uk/vol1/fastq/ERR553/ERR553047/ERR553047_1.fastq.gz;ftp.sra.ebi.ac.uk/vol1/fastq/ERR553/ERR553047/ERR553047_2.fastq.gz	22718678;26649875	72f2a502cc9164f0455dc2f0644d7f45;3a155e2efe16a6208bc7fa9617310bdd	ftp.sra.ebi.ac.uk/vol1/run/ERR553/ERR553047/3156-04_lib926_miseq_r0066_251bp_R1.fastq.gz;ftp.sra.ebi.ac.uk/vol1/run/ERR553/ERR553047/3156-04_lib926_miseq_r0066_251bp_R2.fastq.gz	fasp.sra.ebi.ac.uk:/vol1/run/ERR553/ERR553047/3156-04_lib926_miseq_r0066_251bp_R1.fastq.gz;fasp.sra.ebi.ac.uk:/vol1/run/ERR553/ERR553047/3156-04_lib926_miseq_r0066_251bp_R2.fastq.gz	ftp.sra.ebi.ac.uk/vol1/run/ERR553/ERR553047/3156-04_lib926_miseq_r0066_251bp_R1.fastq.gz;ftp.sra.ebi.ac.uk/vol1/run/ERR553/ERR553047/3156-04_lib926_miseq_r0066_251bp_R2.fastq.gz	FASTQ;FASTQ	41212655	6fe659c63cf33c663c7b338c597ccafe	ftp.sra.ebi.ac.uk/vol1/err/ERR553/ERR553047	fasp.sra.ebi.ac.uk:/vol1/err/ERR553/ERR553047	ftp.sra.ebi.ac.uk/vol1/err/ERR553/ERR553047	3156-04		WGS of MTBC isolates		2014-06-30
ERR553131	ERP008667	SAMEA2535158	ERS458560	ERX512200	PRJEB7727	ERA323280	1494075	Mycobacterium tuberculosis complex sp.	ILLUMINA	Illumina MiSeq	1322-04_lib925_miseq_r0065_251bp	700	PAIRED	WGS	GENOMIC	unspecified	802967	390605375	FORSCHUNGSZENTRUM BORSTEL;FZB	2015-06-22	2018-11-16	Illumina MiSeq paired end sequencing: 1322-04_lib925_miseq_r0065_251bp	Whole Genome Sequencing of Mycobacterium tuberculosis complex isolates from Sierra Leone	ena-STUDY-FZB-13-11-2014-14:04:40:057-939	1322-04_lib925_miseq_r0065_251bp	1322-04_lib925_miseq_r0065_251bp	144383319;163133901	410c920c2ec9cce77e93889ef39cc5d5;41fa3d96317e2c4092d9489fa6b5eacf	ftp.sra.ebi.ac.uk/vol1/fastq/ERR553/ERR553131/ERR553131_1.fastq.gz;ftp.sra.ebi.ac.uk/vol1/fastq/ERR553/ERR553131/ERR553131_2.fastq.gz	fasp.sra.ebi.ac.uk:/vol1/fastq/ERR553/ERR553131/ERR553131_1.fastq.gz;fasp.sra.ebi.ac.uk:/vol1/fastq/ERR553/ERR553131/ERR553131_2.fastq.gz	ftp.sra.ebi.ac.uk/vol1/fastq/ERR553/ERR553131/ERR553131_1.fastq.gz;ftp.sra.ebi.ac.uk/vol1/fastq/ERR553/ERR553131/ERR553131_2.fastq.gz	141715930;160412957	3e5c5bb659f2604dd0f57e7770bc66f6;c9619019461aacfec65682cc6265d369	ftp.sra.ebi.ac.uk/vol1/run/ERR553/ERR553131/1322-04_lib925_miseq_r0065_251bp_R1.fastq.gz;ftp.sra.ebi.ac.uk/vol1/run/ERR553/ERR553131/1322-04_lib925_miseq_r0065_251bp_R2.fastq.gz	fasp.sra.ebi.ac.uk:/vol1/run/ERR553/ERR553131/1322-04_lib925_miseq_r0065_251bp_R1.fastq.gz;fasp.sra.ebi.ac.uk:/vol1/run/ERR553/ERR553131/1322-04_lib925_miseq_r0065_251bp_R2.fastq.gz	ftp.sra.ebi.ac.uk/vol1/run/ERR553/ERR553131/1322-04_lib925_miseq_r0065_251bp_R1.fastq.gz;ftp.sra.ebi.ac.uk/vol1/run/ERR553/ERR553131/1322-04_lib925_miseq_r0065_251bp_R2.fastq.gz	FASTQ;FASTQ	250044620	de15798f8a35cab7278aabefa744d6d8	ftp.sra.ebi.ac.uk/vol1/err/ERR553/ERR553131	fasp.sra.ebi.ac.uk:/vol1/err/ERR553/ERR553131	ftp.sra.ebi.ac.uk/vol1/err/ERR553/ERR553131	1322-04		WGS of MTBC isolates		2014-06-30
ERR553145	ERP008667	SAMEA2535171	ERS458573	ERX512214	PRJEB7727	ERA323280	1494075	Mycobacterium tuberculosis complex sp.	ILLUMINA	Illumina MiSeq	4714-04_lib1472_miseq_r0083_301bp	700	PAIRED	WGS	GENOMIC	unspecified	940678	533812379	FORSCHUNGSZENTRUM BORSTEL;FZB	2015-06-22	2018-11-16	Illumina MiSeq paired end sequencing: 4714-04_lib1472_miseq_r0083_301bp	Whole Genome Sequencing of Mycobacterium tuberculosis complex isolates from Sierra Leone	ena-STUDY-FZB-13-11-2014-14:04:40:057-939	4714-04_lib1472_miseq_r0083_301bp	4714-04_lib1472_miseq_r0083_301bp	175309817;212996371	4ee1b463bf0d1200be6f4cbc9ceb8a5b;aacd67e0d009511e051cbb65048173fa	ftp.sra.ebi.ac.uk/vol1/fastq/ERR553/ERR553145/ERR553145_1.fastq.gz;ftp.sra.ebi.ac.uk/vol1/fastq/ERR553/ERR553145/ERR553145_2.fastq.gz	fasp.sra.ebi.ac.uk:/vol1/fastq/ERR553/ERR553145/ERR553145_1.fastq.gz;fasp.sra.ebi.ac.uk:/vol1/fastq/ERR553/ERR553145/ERR553145_2.fastq.gz	ftp.sra.ebi.ac.uk/vol1/fastq/ERR553/ERR553145/ERR553145_1.fastq.gz;ftp.sra.ebi.ac.uk/vol1/fastq/ERR553/ERR553145/ERR553145_2.fastq.gz	172493827;210986571	9713dbea4a17ac33ebaa44468ad849dc;8941f82aedf9c602b3d4147ab12bea65	ftp.sra.ebi.ac.uk/vol1/run/ERR553/ERR553145/4714-04_lib1472_miseq_r0083_301bp_R1.fastq.gz;ftp.sra.ebi.ac.uk/vol1/run/ERR553/ERR553145/4714-04_lib1472_miseq_r0083_301bp_R2.fastq.gz	fasp.sra.ebi.ac.uk:/vol1/run/ERR553/ERR553145/4714-04_lib1472_miseq_r0083_301bp_R1.fastq.gz;fasp.sra.ebi.ac.uk:/vol1/run/ERR553/ERR553145/4714-04_lib1472_miseq_r0083_301bp_R2.fastq.gz	ftp.sra.ebi.ac.uk/vol1/run/ERR553/ERR553145/4714-04_lib1472_miseq_r0083_301bp_R1.fastq.gz;ftp.sra.ebi.ac.uk/vol1/run/ERR553/ERR553145/4714-04_lib1472_miseq_r0083_301bp_R2.fastq.gz	FASTQ;FASTQ	314719001	244c1ad67db1557135f808139bcca628	ftp.sra.ebi.ac.uk/vol1/err/ERR553/ERR553145	fasp.sra.ebi.ac.uk:/vol1/err/ERR553/ERR553145	ftp.sra.ebi.ac.uk/vol1/err/ERR553/ERR553145	4714-04		WGS of MTBC isolates		2014-06-30
ERR553314	ERP008667	SAMEA2535299	ERS458701	ERX512383	PRJEB7727	ERA323280	1494075	Mycobacterium tuberculosis complex sp.	ILLUMINA	Illumina MiSeq	11096-03_lib940_miseq_r0060_251bp	700	PAIRED	WGS	GENOMIC	unspecified	904689	444411722	FORSCHUNGSZENTRUM BORSTEL;FZB	2015-06-22	2018-11-16	Illumina MiSeq paired end sequencing: 11096-03_lib940_miseq_r0060_251bp	Whole Genome Sequencing of Mycobacterium tuberculosis complex isolates from Sierra Leone	ena-STUDY-FZB-13-11-2014-14:04:40:057-939	11096-03_lib940_miseq_r0060_251bp	11096-03_lib940_miseq_r0060_251bp	162975571;186540678	1603ecd28fee6780b386168503d2f851;7cbe93c57e4f5f35ccb5731b46ca440c	ftp.sra.ebi.ac.uk/vol1/fastq/ERR553/ERR553314/ERR553314_1.fastq.gz;ftp.sra.ebi.ac.uk/vol1/fastq/ERR553/ERR553314/ERR553314_2.fastq.gz	fasp.sra.ebi.ac.uk:/vol1/fastq/ERR553/ERR553314/ERR553314_1.fastq.gz;fasp.sra.ebi.ac.uk:/vol1/fastq/ERR553/ERR553314/ERR553314_2.fastq.gz	ftp.sra.ebi.ac.uk/vol1/fastq/ERR553/ERR553314/ERR553314_1.fastq.gz;ftp.sra.ebi.ac.uk/vol1/fastq/ERR553/ERR553314/ERR553314_2.fastq.gz	159926753;183392313	a134b6f277f6537ad028e60d88868518;dc78fbf2454dcfc1436ea4511c0567e7	ftp.sra.ebi.ac.uk/vol1/run/ERR553/ERR553314/11096-03_lib940_miseq_r0060_251bp_R1.fastq.gz;ftp.sra.ebi.ac.uk/vol1/run/ERR553/ERR553314/11096-03_lib940_miseq_r0060_251bp_R2.fastq.gz	fasp.sra.ebi.ac.uk:/vol1/run/ERR553/ERR553314/11096-03_lib940_miseq_r0060_251bp_R1.fastq.gz;fasp.sra.ebi.ac.uk:/vol1/run/ERR553/ERR553314/11096-03_lib940_miseq_r0060_251bp_R2.fastq.gz	ftp.sra.ebi.ac.uk/vol1/run/ERR553/ERR553314/11096-03_lib940_miseq_r0060_251bp_R1.fastq.gz;ftp.sra.ebi.ac.uk/vol1/run/ERR553/ERR553314/11096-03_lib940_miseq_r0060_251bp_R2.fastq.gz	FASTQ;FASTQ	284345998	12aa64f4b3843e016618633bdd87c6d2	ftp.sra.ebi.ac.uk/vol1/err/ERR553/ERR553314	fasp.sra.ebi.ac.uk:/vol1/err/ERR553/ERR553314	ftp.sra.ebi.ac.uk/vol1/err/ERR553/ERR553314	11096-03		WGS of MTBC isolates		2014-06-30
ERR553347	ERP008667	SAMEA2535325	ERS458727	ERX512416	PRJEB7727	ERA323280	1494075	Mycobacterium tuberculosis complex sp.	ILLUMINA	Illumina MiSeq	8082-03_lib932_miseq_r0060_251bp	700	PAIRED	WGS	GENOMIC	unspecified	950849	449932063	FORSCHUNGSZENTRUM BORSTEL;FZB	2015-06-22	2018-11-16	Illumina MiSeq paired end sequencing: 8082-03_lib932_miseq_r0060_251bp	Whole Genome Sequencing of Mycobacterium tuberculosis complex isolates from Sierra Leone	ena-STUDY-FZB-13-11-2014-14:04:40:057-939	8082-03_lib932_miseq_r0060_251bp	8082-03_lib932_miseq_r0060_251bp	168359686;189895243	8efde84308e21caf1f9c1bb3ef15c1e5;4b1d3f61496201fbe498450e0cfdbab6	ftp.sra.ebi.ac.uk/vol1/fastq/ERR553/ERR553347/ERR553347_1.fastq.gz;ftp.sra.ebi.ac.uk/vol1/fastq/ERR553/ERR553347/ERR553347_2.fastq.gz	fasp.sra.ebi.ac.uk:/vol1/fastq/ERR553/ERR553347/ERR553347_1.fastq.gz;fasp.sra.ebi.ac.uk:/vol1/fastq/ERR553/ERR553347/ERR553347_2.fastq.gz	ftp.sra.ebi.ac.uk/vol1/fastq/ERR553/ERR553347/ERR553347_1.fastq.gz;ftp.sra.ebi.ac.uk/vol1/fastq/ERR553/ERR553347/ERR553347_2.fastq.gz	165169026;186600962	5d9d6e5c36298400c24d4f0885613388;014242ff57113a85752f1d8710e7a6f7	ftp.sra.ebi.ac.uk/vol1/run/ERR553/ERR553347/8082-03_lib932_miseq_r0060_251bp_R1.fastq.gz;ftp.sra.ebi.ac.uk/vol1/run/ERR553/ERR553347/8082-03_lib932_miseq_r0060_251bp_R2.fastq.gz	fasp.sra.ebi.ac.uk:/vol1/run/ERR553/ERR553347/8082-03_lib932_miseq_r0060_251bp_R1.fastq.gz;fasp.sra.ebi.ac.uk:/vol1/run/ERR553/ERR553347/8082-03_lib932_miseq_r0060_251bp_R2.fastq.gz	ftp.sra.ebi.ac.uk/vol1/run/ERR553/ERR553347/8082-03_lib932_miseq_r0060_251bp_R1.fastq.gz;ftp.sra.ebi.ac.uk/vol1/run/ERR553/ERR553347/8082-03_lib932_miseq_r0060_251bp_R2.fastq.gz	FASTQ;FASTQ	291501215	9b89d3235897b058a725c867b3b865f3	ftp.sra.ebi.ac.uk/vol1/err/ERR553/ERR553347	fasp.sra.ebi.ac.uk:/vol1/err/ERR553/ERR553347	ftp.sra.ebi.ac.uk/vol1/err/ERR553/ERR553347	8082-03		WGS of MTBC isolates		2014-06-30
ERR553369	ERP008667	SAMEA2535342	ERS458744	ERX512438	PRJEB7727	ERA323280	1494075	Mycobacterium tuberculosis complex sp.	ILLUMINA	Illumina MiSeq	6467-04_lib1450_miseq_r0081_301bp	700	PAIRED	WGS	GENOMIC	unspecified	965064	557240163	FORSCHUNGSZENTRUM BORSTEL;FZB	2015-06-22	2018-11-16	Illumina MiSeq paired end sequencing: 6467-04_lib1450_miseq_r0081_301bp	Whole Genome Sequencing of Mycobacterium tuberculosis complex isolates from Sierra Leone	ena-STUDY-FZB-13-11-2014-14:04:40:057-939	6467-04_lib1450_miseq_r0081_301bp	6467-04_lib1450_miseq_r0081_301bp	180250663;223003464	d55ae0321afe175a83c7240c06b2c4d4;e03bf192fd291fbc892f7ee675f1aee6	ftp.sra.ebi.ac.uk/vol1/fastq/ERR553/ERR553369/ERR553369_1.fastq.gz;ftp.sra.ebi.ac.uk/vol1/fastq/ERR553/ERR553369/ERR553369_2.fastq.gz	fasp.sra.ebi.ac.uk:/vol1/fastq/ERR553/ERR553369/ERR553369_1.fastq.gz;fasp.sra.ebi.ac.uk:/vol1/fastq/ERR553/ERR553369/ERR553369_2.fastq.gz	ftp.sra.ebi.ac.uk/vol1/fastq/ERR553/ERR553369/ERR553369_1.fastq.gz;ftp.sra.ebi.ac.uk/vol1/fastq/ERR553/ERR553369/ERR553369_2.fastq.gz	204535747;248137067	89ac349b1fe28089199069e760a16689;3a0ffdb2192bbfd770765e64958d815c	ftp.sra.ebi.ac.uk/vol1/run/ERR553/ERR553369/6467-04_lib1450_miseq_r0081_301bp_R1.fastq.gz;ftp.sra.ebi.ac.uk/vol1/run/ERR553/ERR553369/6467-04_lib1450_miseq_r0081_301bp_R2.fastq.gz	fasp.sra.ebi.ac.uk:/vol1/run/ERR553/ERR553369/6467-04_lib1450_miseq_r0081_301bp_R1.fastq.gz;fasp.sra.ebi.ac.uk:/vol1/run/ERR553/ERR553369/6467-04_lib1450_miseq_r0081_301bp_R2.fastq.gz	ftp.sra.ebi.ac.uk/vol1/run/ERR553/ERR553369/6467-04_lib1450_miseq_r0081_301bp_R1.fastq.gz;ftp.sra.ebi.ac.uk/vol1/run/ERR553/ERR553369/6467-04_lib1450_miseq_r0081_301bp_R2.fastq.gz	FASTQ;FASTQ	324523001	8b75e63215cae352edbac7991664807a	ftp.sra.ebi.ac.uk/vol1/err/ERR553/ERR553369	fasp.sra.ebi.ac.uk:/vol1/err/ERR553/ERR553369	ftp.sra.ebi.ac.uk/vol1/err/ERR553/ERR553369	6467-04		WGS of MTBC isolates		2014-06-30
ERR553386	ERP008667	SAMEA2535355	ERS458757	ERX512455	PRJEB7727	ERA323280	1494075	Mycobacterium tuberculosis complex sp.	ILLUMINA	Illumina MiSeq	5472-03_lib938_miseq_r0062_251bp	700	PAIRED	WGS	GENOMIC	unspecified	669148	326849617	FORSCHUNGSZENTRUM BORSTEL;FZB	2015-06-22	2018-11-16	Illumina MiSeq paired end sequencing: 5472-03_lib938_miseq_r0062_251bp	Whole Genome Sequencing of Mycobacterium tuberculosis complex isolates from Sierra Leone	ena-STUDY-FZB-13-11-2014-14:04:40:057-939	5472-03_lib938_miseq_r0062_251bp	5472-03_lib938_miseq_r0062_251bp	126068979;142278698	da538278c3951bf2d33346852b03434c;7d10e6d50cabdbf09dad890767c11506	ftp.sra.ebi.ac.uk/vol1/fastq/ERR553/ERR553386/ERR553386_1.fastq.gz;ftp.sra.ebi.ac.uk/vol1/fastq/ERR553/ERR553386/ERR553386_2.fastq.gz	fasp.sra.ebi.ac.uk:/vol1/fastq/ERR553/ERR553386/ERR553386_1.fastq.gz;fasp.sra.ebi.ac.uk:/vol1/fastq/ERR553/ERR553386/ERR553386_2.fastq.gz	ftp.sra.ebi.ac.uk/vol1/fastq/ERR553/ERR553386/ERR553386_1.fastq.gz;ftp.sra.ebi.ac.uk/vol1/fastq/ERR553/ERR553386/ERR553386_2.fastq.gz	123801732;139932044	f0aadd9f4fd96c2865156e2da8aee61e;24872802e7b156392c29e2813dd05c21	ftp.sra.ebi.ac.uk/vol1/run/ERR553/ERR553386/5472-03_lib938_miseq_r0062_251bp_R1.fastq.gz;ftp.sra.ebi.ac.uk/vol1/run/ERR553/ERR553386/5472-03_lib938_miseq_r0062_251bp_R2.fastq.gz	fasp.sra.ebi.ac.uk:/vol1/run/ERR553/ERR553386/5472-03_lib938_miseq_r0062_251bp_R1.fastq.gz;fasp.sra.ebi.ac.uk:/vol1/run/ERR553/ERR553386/5472-03_lib938_miseq_r0062_251bp_R2.fastq.gz	ftp.sra.ebi.ac.uk/vol1/run/ERR553/ERR553386/5472-03_lib938_miseq_r0062_251bp_R1.fastq.gz;ftp.sra.ebi.ac.uk/vol1/run/ERR553/ERR553386/5472-03_lib938_miseq_r0062_251bp_R2.fastq.gz	FASTQ;FASTQ	219037832	2cc4e0012e825156e97b3fcdfef9b56c	ftp.sra.ebi.ac.uk/vol1/err/ERR553/ERR553386	fasp.sra.ebi.ac.uk:/vol1/err/ERR553/ERR553386	ftp.sra.ebi.ac.uk/vol1/err/ERR553/ERR553386	5472-03		WGS of MTBC isolates		2014-06-30
[truncated: 1 more columns]
